# Supplementary material for: Carbonyl­bis­(triphenyl­phosphane-κP)(η2-1-vinyl­pyrrolidin-2-one-κO)ruthenium(0)
Source: Acta Crystallogr Sect E Struct Rep Online. 2012 Apr 18;68(Pt 5):m608. doi: 10.1107/S1600536812014766 (PMC3344346; doi:10.1107/S1600536812014766)
Supplement: Supplementary file 1 [file e-68-0m608-sup1.cif]

##############################################################################
#                                                                            #
# This CIF contains the data in a paper accepted for publication in          #
# Acta Crystallographica Section E. It conforms to the requirements of       #
# Notes for Authors for Acta Crystallographica Section E, and has been       #
# peer reviewed under the auspices of the IUCr Commission on Journals.       #
#                                                                            #
# Full details of the Crystallographic Information File format               #
# are given in the paper "The Crystallographic Information File (CIF):       #
# a New Standard Archive File for Crystallography" by S. R. Hall, F. H.      #
# Allen and I. D. Brown [Acta Cryst. (1991), A47, 655-685].                  #
#                                                                            #
# The current version of the core CIF dictionary is obtainable from          #
# ftp://ftp.iucr.org/pub/cif_core.dic.                                       #
#                                                                            #
# Software is freely available for graphical display of the structure(s)     #
# in this CIF. For information consult the CIF software page                 #
# http://www.iucr.org/resources/cif/software.                                #
#                                                                            #
# This file may be used for bona fide research purposes within the           #
# scientific community so long as proper attribution is given to the journal # 
# article from which it was obtained.                                        #
#                                                                            #
##############################################################################
data_I
_audit_creation_method     SHELXL-97
_chemical_name_systematic
;
Carbonylbis(triphenylphosphane-\k<i>P</i>)(\h^2^-1-vinylpyrrolidin-2-one-
\k<i>O</i>)ruthenium(0)
;
_chemical_name_common     ?
_chemical_formula_moiety     'C43 H39 N O2 P2 Ru'
_chemical_formula_sum     'C43 H39 N O2 P2 Ru'
_chemical_formula_iupac     '[Ru (C6 H9 N O) (C18 H15 P)2 (C O)]'
_chemical_formula_weight     764.76
_chemical_melting_point     ?
_symmetry_cell_setting     triclinic
_symmetry_space_group_name_H-M     'P -1'
_symmetry_space_group_name_Hall     '-P 1'
loop_
    _symmetry_equiv_pos_as_xyz
    'x, y, z'
    '-x, -y, -z'
_cell_length_a     10.765(2)
_cell_length_b     12.577(3)
_cell_length_c     13.878(3)
_cell_angle_alpha     76.91(3)
_cell_angle_beta     88.43(3)
_cell_angle_gamma     83.89(3)
_cell_volume     1819.7(6)
_cell_formula_units_Z     2
_cell_measurement_reflns_used     16802
_cell_measurement_theta_min     6.03
_cell_measurement_theta_max     54.97
_cell_measurement_temperature     173(2)
_exptl_crystal_description     block
_exptl_crystal_colour     yellow
_exptl_crystal_size_max     0.30
_exptl_crystal_size_mid     0.30
_exptl_crystal_size_min     0.20
_exptl_crystal_density_diffrn     1.396
_exptl_crystal_density_meas     ?
_exptl_crystal_density_method     'not measured'
_exptl_crystal_F_000     788
_exptl_absorpt_coefficient_mu     0.557
_exptl_absorpt_correction_type     multi-scan
_exptl_absorpt_process_details     '(ABSCOR; Higashi, 1995)'
_exptl_absorpt_correction_T_min     0.7527
_exptl_absorpt_correction_T_max     1.0000
_exptl_special_details     ?
_diffrn_ambient_temperature     173(2)
_diffrn_radiation_type     MoK\a
_diffrn_radiation_wavelength     0.71073
_diffrn_radiation_source     'fine-focus sealed tube'
_diffrn_radiation_monochromator     graphite
_diffrn_measurement_device_type     'Rigaku R-AXIS RAPID IP'
_diffrn_measurement_method     Oscillation
_diffrn_detector_area_resol_mean     ?
_diffrn_reflns_number     15733
_diffrn_reflns_av_R_equivalents     0.0251
_diffrn_reflns_av_sigmaI/netI     0.0317
_diffrn_reflns_theta_min     3.01
_diffrn_reflns_theta_max     26.00
_diffrn_reflns_theta_full     26.0
_diffrn_measured_fraction_theta_max     0.99
_diffrn_measured_fraction_theta_full     0.99
_diffrn_reflns_limit_h_min     -13
_diffrn_reflns_limit_h_max     13
_diffrn_reflns_limit_k_min     -14
_diffrn_reflns_limit_k_max     15
_diffrn_reflns_limit_l_min     -16
_diffrn_reflns_limit_l_max     17
_diffrn_standards_number     0
_diffrn_standards_interval_count     0
_diffrn_standards_interval_time     0
_diffrn_standards_decay_%     ?
_refine_special_details
;
Refinement of <i>F</i>^2^ against ALL reflections. The weighted <i>R</i>-factor
<i>wR</i> and goodness of fit <i>S</i> are based on <i>F</i>^2^, conventional
<i>R</i>-factors <i>R</i> are based on <i>F</i>, with <i>F</i> set to zero for
negative <i>F</i>^2^. The threshold expression of <i>F</i>^2^ >
\s(<i>F</i>^2^) is used only for calculating <i>R</i>-factors(gt) <i>etc</i>.
and is not relevant to the choice of reflections for refinement.
<i>R</i>-factors based on <i>F</i>^2^ are statistically about twice as large
as those based on <i>F</i>, and <i>R</i>- factors based on ALL data will be
even larger.
;
_reflns_number_total     7113
_reflns_number_gt     6570
_reflns_threshold_expression     I>2\s(I)
_refine_ls_structure_factor_coef     Fsqd
_refine_ls_matrix_type     full
_refine_ls_R_factor_all     0.0276
_refine_ls_R_factor_gt     0.0247
_refine_ls_wR_factor_gt     0.0694
_refine_ls_wR_factor_ref     0.0841
_refine_ls_goodness_of_fit_ref     1.147
_refine_ls_restrained_S_all     1.147
_refine_ls_number_reflns     7113
_refine_ls_number_parameters     442
_refine_ls_number_restraints     0
_refine_ls_hydrogen_treatment     constr
_refine_ls_weighting_scheme     calc
_refine_ls_weighting_details
         'calc w=1/[\s^2^(Fo^2^)+(0.0493P)^2^+0.4957P] where P=(Fo^2^+2Fc^2^)/3'
_atom_sites_solution_hydrogens     geom
_atom_sites_solution_primary     direct
_atom_sites_solution_secondary     difmap
_refine_ls_shift/su_max     0.002
_refine_ls_shift/su_mean     0.000
_refine_diff_density_max     0.66
_refine_diff_density_min     -0.80
_refine_ls_extinction_method     none
_refine_ls_extinction_coef     ?
loop_
    _atom_type_symbol
    _atom_type_description
    _atom_type_scat_dispersion_real
    _atom_type_scat_dispersion_imag
    _atom_type_scat_source
    'C' 'C' 0.0033 0.0016
                         'International Tables Vol C Tables 4.2.6.8 and 6.1.1.4'
    'H' 'H' 0.0000 0.0000
                         'International Tables Vol C Tables 4.2.6.8 and 6.1.1.4'
    'N' 'N' 0.0061 0.0033
                         'International Tables Vol C Tables 4.2.6.8 and 6.1.1.4'
    'O' 'O' 0.0106 0.0060
                         'International Tables Vol C Tables 4.2.6.8 and 6.1.1.4'
    'P' 'P' 0.1023 0.0942
                         'International Tables Vol C Tables 4.2.6.8 and 6.1.1.4'
    'Ru' 'Ru' -1.2594 0.8363
                         'International Tables Vol C Tables 4.2.6.8 and 6.1.1.4'
_computing_data_collection     'CrystalClear (Rigaku, 2000)'
_computing_cell_refinement     'CrystalClear (Rigaku, 2000)'
_computing_data_reduction     'CrystalClear (Rigaku, 2000)'
_computing_structure_solution     'SHELXS97 (Sheldrick, 2008)'
_computing_structure_refinement     'SHELXL97 (Sheldrick, 2008)'
_computing_molecular_graphics     'SHELXTL (Sheldrick, 2008)'
_computing_publication_material     'SHELXTL (Sheldrick, 2008)'
loop_
    _atom_site_type_symbol
    _atom_site_label
    _atom_site_fract_x
    _atom_site_fract_y
    _atom_site_fract_z
    _atom_site_U_iso_or_equiv
    _atom_site_adp_type
    _atom_site_calc_flag
    _atom_site_refinement_flags
    _atom_site_occupancy
    _atom_site_symmetry_multiplicity
    _atom_site_disorder_assembly
    _atom_site_disorder_group
    Ru Ru1 1.093351(13) 0.114104(11) 0.257193(10) 0.01529(7) Uani d . 1 1 . .
    P P1 1.25572(5) 0.07132(4) 0.15043(4) 0.01623(11) Uani d . 1 1 . .
    P P2 1.13168(5) 0.28498(4) 0.28814(4) 0.01797(11) Uani d . 1 1 . .
    C C1 0.99017(19) 0.17719(16) 0.15533(15) 0.0203(4) Uani d . 1 1 . .
    O O1 0.92111(15) 0.21343(14) 0.08981(12) 0.0338(4) Uani d . 1 1 . .
    O O2 1.21345(13) 0.00891(11) 0.37587(10) 0.0218(3) Uani d . 1 1 . .
    N N1 1.08507(17) -0.11518(14) 0.35553(13) 0.0254(4) Uani d . 1 1 . .
    C C2 1.1837(2) -0.08766(17) 0.39478(15) 0.0234(4) Uani d . 1 1 . .
    C C3 1.2510(2) -0.18642(19) 0.46185(18) 0.0340(5) Uani d . 1 1 . .
    H H3A 1.2313 -0.1881 0.5322 0.041 Uiso calc R 1 1 . .
    H H3B 1.3425 -0.1886 0.4519 0.041 Uiso calc R 1 1 . .
    C C4 1.1982(3) -0.28127(19) 0.42819(19) 0.0411(6) Uani d . 1 1 . .
    H H4A 1.2525 -0.3061 0.3771 0.049 Uiso calc R 1 1 . .
    H H4B 1.1906 -0.3443 0.4848 0.049 Uiso calc R 1 1 . .
    C C5 1.0699(3) -0.23248(18) 0.38591(19) 0.0359(6) Uani d . 1 1 . .
    H H5A 1.0498 -0.2624 0.3287 0.043 Uiso calc R 1 1 . .
    H H5B 1.0036 -0.2466 0.4367 0.043 Uiso calc R 1 1 . .
    C C6 0.9984(2) -0.02938(17) 0.29936(16) 0.0244(4) Uani d . 1 1 . .
    H H6A 0.9470 -0.0486 0.2480 0.029 Uiso calc R 1 1 . .
    C C7 0.9423(2) 0.05170(18) 0.35122(16) 0.0257(4) Uani d . 1 1 . .
    H H7A 0.9564 0.0361 0.4235 0.031 Uiso calc R 1 1 . .
    H H7B 0.8568 0.0850 0.3311 0.031 Uiso calc R 1 1 . .
    C C11 1.2866(2) -0.07769(16) 0.15914(15) 0.0207(4) Uani d . 1 1 . .
    C C12 1.4022(2) -0.13692(18) 0.18325(16) 0.0280(5) Uani d . 1 1 . .
    H H12A 1.4706 -0.1004 0.1962 0.034 Uiso calc R 1 1 . .
    C C13 1.4186(3) -0.24953(19) 0.18854(18) 0.0377(6) Uani d . 1 1 . .
    H H13A 1.4981 -0.2894 0.2050 0.045 Uiso calc R 1 1 . .
    C C14 1.3193(3) -0.30354(19) 0.16991(18) 0.0387(6) Uani d . 1 1 . .
    H H14A 1.3304 -0.3805 0.1744 0.046 Uiso calc R 1 1 . .
    C C15 1.2040(3) -0.24510(19) 0.14469(18) 0.0357(6) Uani d . 1 1 . .
    H H15A 1.1362 -0.2818 0.1308 0.043 Uiso calc R 1 1 . .
    C C16 1.1871(2) -0.13309(18) 0.13966(17) 0.0282(5) Uani d . 1 1 . .
    H H16A 1.1075 -0.0936 0.1229 0.034 Uiso calc R 1 1 . .
    C C21 1.41278(18) 0.10880(15) 0.16887(15) 0.0202(4) Uani d . 1 1 . .
    C C22 1.4889(2) 0.15284(17) 0.09011(16) 0.0238(4) Uani d . 1 1 . .
    H H22A 1.4639 0.1574 0.0241 0.029 Uiso calc R 1 1 . .
    C C23 1.6017(2) 0.19015(18) 0.10803(18) 0.0289(5) Uani d . 1 1 . .
    H H23A 1.6526 0.2213 0.0542 0.035 Uiso calc R 1 1 . .
    C C24 1.6393(2) 0.1817(2) 0.20374(19) 0.0334(5) Uani d . 1 1 . .
    H H24A 1.7159 0.2076 0.2158 0.040 Uiso calc R 1 1 . .
    C C25 1.5658(2) 0.1357(2) 0.28275(18) 0.0330(5) Uani d . 1 1 . .
    H H25A 1.5931 0.1285 0.3487 0.040 Uiso calc R 1 1 . .
    C C26 1.4523(2) 0.10020(18) 0.26531(16) 0.0255(4) Uani d . 1 1 . .
    H H26A 1.4014 0.0699 0.3195 0.031 Uiso calc R 1 1 . .
    C C31 1.23428(18) 0.12472(16) 0.01664(14) 0.0194(4) Uani d . 1 1 . .
    C C32 1.2646(2) 0.06049(17) -0.05196(16) 0.0249(4) Uani d . 1 1 . .
    H H32A 1.2939 -0.0149 -0.0296 0.030 Uiso calc R 1 1 . .
    C C33 1.2523(2) 0.10559(19) -0.15253(16) 0.0289(5) Uani d . 1 1 . .
    H H33A 1.2727 0.0609 -0.1986 0.035 Uiso calc R 1 1 . .
    C C34 1.2106(2) 0.2149(2) -0.18598(16) 0.0313(5) Uani d . 1 1 . .
    H H34A 1.2024 0.2455 -0.2550 0.038 Uiso calc R 1 1 . .
    C C35 1.1807(2) 0.28009(18) -0.11915(16) 0.0302(5) Uani d . 1 1 . .
    H H35A 1.1528 0.3556 -0.1423 0.036 Uiso calc R 1 1 . .
    C C36 1.1914(2) 0.23534(17) -0.01796(15) 0.0239(4) Uani d . 1 1 . .
    H H36A 1.1695 0.2802 0.0277 0.029 Uiso calc R 1 1 . .
    C C41 1.2382(2) 0.28262(18) 0.39059(16) 0.0255(4) Uani d . 1 1 . .
    C C42 1.3214(2) 0.3601(2) 0.39016(19) 0.0385(6) Uani d . 1 1 . .
    H H42A 1.3249 0.4201 0.3348 0.046 Uiso calc R 1 1 . .
    C C43 1.3997(3) 0.3501(3) 0.4707(2) 0.0536(8) Uani d . 1 1 . .
    H H43A 1.4570 0.4029 0.4695 0.064 Uiso calc R 1 1 . .
    C C44 1.3949(3) 0.2651(3) 0.5516(2) 0.0562(9) Uani d . 1 1 . .
    H H44A 1.4485 0.2589 0.6063 0.067 Uiso calc R 1 1 . .
    C C45 1.3116(3) 0.1881(2) 0.5534(2) 0.0517(8) Uani d . 1 1 . .
    H H45A 1.3077 0.1291 0.6095 0.062 Uiso calc R 1 1 . .
    C C46 1.2340(3) 0.1969(2) 0.47356(17) 0.0354(5) Uani d . 1 1 . .
    H H46A 1.1771 0.1437 0.4754 0.042 Uiso calc R 1 1 . .
    C C51 0.9930(2) 0.37120(16) 0.31970(15) 0.0214(4) Uani d . 1 1 . .
    C C52 0.8757(2) 0.35118(18) 0.29333(17) 0.0289(5) Uani d . 1 1 . .
    H H52A 0.8681 0.2895 0.2659 0.035 Uiso calc R 1 1 . .
    C C53 0.7688(2) 0.4197(2) 0.30621(19) 0.0340(5) Uani d . 1 1 . .
    H H53A 0.6896 0.4058 0.2860 0.041 Uiso calc R 1 1 . .
    C C54 0.7788(2) 0.50788(18) 0.34849(16) 0.0304(5) Uani d . 1 1 . .
    H H54A 0.7064 0.5548 0.3576 0.037 Uiso calc R 1 1 . .
    C C55 0.8944(2) 0.52760(18) 0.37747(17) 0.0309(5) Uani d . 1 1 . .
    H H55A 0.9009 0.5875 0.4075 0.037 Uiso calc R 1 1 . .
    C C56 1.0012(2) 0.46060(17) 0.36303(16) 0.0270(5) Uani d . 1 1 . .
    H H56A 1.0803 0.4755 0.3826 0.032 Uiso calc R 1 1 . .
    C C61 1.1924(2) 0.38446(15) 0.18363(14) 0.0203(4) Uani d . 1 1 . .
    C C62 1.1122(2) 0.46428(17) 0.12252(17) 0.0266(5) Uani d . 1 1 . .
    H H62A 1.0270 0.4754 0.1408 0.032 Uiso calc R 1 1 . .
    C C63 1.1553(2) 0.52794(18) 0.03498(17) 0.0317(5) Uani d . 1 1 . .
    H H63A 1.0993 0.5819 -0.0060 0.038 Uiso calc R 1 1 . .
    C C64 1.2787(3) 0.51297(18) 0.00759(18) 0.0346(6) Uani d . 1 1 . .
    H H64A 1.3078 0.5561 -0.0524 0.042 Uiso calc R 1 1 . .
    C C65 1.3605(2) 0.43484(18) 0.06782(17) 0.0313(5) Uani d . 1 1 . .
    H H65A 1.4458 0.4249 0.0492 0.038 Uiso calc R 1 1 . .
    C C66 1.3180(2) 0.37086(17) 0.15569(17) 0.0257(4) Uani d . 1 1 . .
    H H66A 1.3746 0.3178 0.1968 0.031 Uiso calc R 1 1 . .
loop_
    _atom_site_aniso_label
    _atom_site_aniso_U_11
    _atom_site_aniso_U_22
    _atom_site_aniso_U_33
    _atom_site_aniso_U_12
    _atom_site_aniso_U_13
    _atom_site_aniso_U_23
    Ru1 0.01573(10) 0.01426(10) 0.01555(10) -0.00144(6) 0.00113(6) -0.00286(6)
    P1 0.0171(3) 0.0156(2) 0.0165(2) -0.00204(19) 0.00124(18) -0.00476(18)
    P2 0.0192(3) 0.0173(2) 0.0182(2) -0.00184(19) 0.00067(19) -0.00559(19)
    C1 0.0208(10) 0.0194(10) 0.0207(10) -0.0041(8) 0.0045(8) -0.0042(8)
    O1 0.0273(9) 0.0407(9) 0.0286(9) 0.0019(7) -0.0075(7) 0.0005(7)
    O2 0.0219(8) 0.0212(7) 0.0209(7) -0.0007(6) 0.0007(6) -0.0028(6)
    N1 0.0294(10) 0.0167(8) 0.0279(10) -0.0049(7) 0.0051(8) 0.0000(7)
    C2 0.0249(11) 0.0238(11) 0.0182(10) 0.0034(8) 0.0075(8) -0.0014(8)
    C3 0.0386(14) 0.0280(12) 0.0285(12) 0.0070(10) 0.0027(10) 0.0031(9)
    C4 0.0614(18) 0.0222(12) 0.0332(13) 0.0057(11) 0.0091(12) 0.0020(9)
    C5 0.0495(16) 0.0192(11) 0.0362(13) -0.0083(10) 0.0134(11) 0.0003(9)
    C6 0.0218(11) 0.0217(10) 0.0277(11) -0.0074(8) 0.0005(8) 0.0006(8)
    C7 0.0204(11) 0.0281(11) 0.0239(11) -0.0009(8) 0.0050(8) 0.0024(8)
    C11 0.0276(11) 0.0158(9) 0.0191(10) -0.0021(8) 0.0039(8) -0.0051(7)
    C12 0.0317(12) 0.0238(11) 0.0285(11) 0.0016(9) -0.0012(9) -0.0075(9)
    C13 0.0511(16) 0.0242(12) 0.0348(13) 0.0109(11) -0.0053(11) -0.0068(10)
    C14 0.0672(19) 0.0179(11) 0.0310(13) -0.0007(11) 0.0009(12) -0.0077(9)
    C15 0.0520(16) 0.0239(12) 0.0363(13) -0.0141(11) 0.0054(11) -0.0134(10)
    C16 0.0313(12) 0.0238(11) 0.0316(12) -0.0037(9) 0.0023(9) -0.0106(9)
    C21 0.0163(10) 0.0156(9) 0.0298(11) -0.0004(7) 0.0019(8) -0.0079(8)
    C22 0.0226(11) 0.0235(10) 0.0260(11) -0.0016(8) 0.0046(8) -0.0082(8)
    C23 0.0228(11) 0.0257(11) 0.0390(13) -0.0062(9) 0.0098(9) -0.0086(9)
    C24 0.0201(11) 0.0335(12) 0.0498(15) -0.0077(9) -0.0007(10) -0.0134(11)
    C25 0.0272(12) 0.0412(13) 0.0328(12) -0.0040(10) -0.0073(9) -0.0119(10)
    C26 0.0231(11) 0.0276(11) 0.0263(11) -0.0041(9) 0.0008(8) -0.0061(9)
    C31 0.0182(10) 0.0222(10) 0.0185(10) -0.0034(8) 0.0011(7) -0.0057(8)
    C32 0.0273(11) 0.0234(10) 0.0244(11) 0.0006(9) 0.0000(8) -0.0076(8)
    C33 0.0349(13) 0.0356(12) 0.0186(10) -0.0004(10) 0.0015(9) -0.0125(9)
    C34 0.0364(13) 0.0357(12) 0.0201(11) -0.0017(10) -0.0015(9) -0.0035(9)
    C35 0.0387(14) 0.0233(11) 0.0255(11) 0.0009(9) 0.0003(9) -0.0010(9)
    C36 0.0293(12) 0.0227(10) 0.0201(10) -0.0028(9) 0.0030(8) -0.0062(8)
    C41 0.0236(11) 0.0332(11) 0.0217(10) 0.0034(9) -0.0004(8) -0.0133(9)
    C42 0.0341(14) 0.0547(16) 0.0339(13) -0.0127(12) 0.0008(10) -0.0214(12)
    C43 0.0308(15) 0.091(2) 0.0545(19) -0.0096(15) -0.0020(13) -0.0469(18)
    C44 0.0420(17) 0.095(2) 0.0378(16) 0.0257(16) -0.0180(13) -0.0404(17)
    C45 0.072(2) 0.0553(17) 0.0258(13) 0.0253(15) -0.0134(13) -0.0173(12)
    C46 0.0477(15) 0.0344(12) 0.0244(12) 0.0089(11) -0.0024(10) -0.0131(10)
    C51 0.0247(11) 0.0187(10) 0.0205(10) 0.0000(8) 0.0034(8) -0.0053(8)
    C52 0.0259(12) 0.0287(11) 0.0356(12) 0.0001(9) 0.0007(9) -0.0161(9)
    C53 0.0250(12) 0.0362(13) 0.0420(14) 0.0026(10) 0.0012(10) -0.0141(11)
    C54 0.0353(13) 0.0252(11) 0.0266(11) 0.0078(9) 0.0087(9) -0.0030(9)
    C55 0.0446(14) 0.0199(10) 0.0292(12) -0.0016(10) 0.0092(10) -0.0092(9)
    C56 0.0332(13) 0.0219(10) 0.0276(11) -0.0047(9) 0.0028(9) -0.0083(9)
    C61 0.0281(11) 0.0163(9) 0.0186(10) -0.0050(8) 0.0015(8) -0.0073(7)
    C62 0.0296(12) 0.0208(10) 0.0304(12) -0.0023(9) -0.0028(9) -0.0079(9)
    C63 0.0460(15) 0.0203(10) 0.0280(12) -0.0054(10) -0.0069(10) -0.0020(9)
    C64 0.0521(16) 0.0235(11) 0.0295(12) -0.0174(11) 0.0070(10) -0.0032(9)
    C65 0.0354(13) 0.0257(11) 0.0347(12) -0.0119(10) 0.0121(10) -0.0079(9)
    C66 0.0277(11) 0.0170(10) 0.0341(12) -0.0043(8) 0.0032(9) -0.0085(8)
_geom_special_details
;
All e.s.d.'s (except the e.s.d. in the dihedral angle between two l.s. planes)
are estimated using the full covariance matrix. The cell e.s.d.'s are taken
into account individually in the estimation of e.s.d.'s in distances, angles
and torsion angles; correlations between e.s.d.'s in cell parameters are only
used when they are defined by crystal symmetry. An approximate (isotropic)
treatment of cell e.s.d.'s is used for estimating e.s.d.'s involving l.s.
planes.
;
loop_
    _geom_bond_atom_site_label_1
    _geom_bond_atom_site_label_2
    _geom_bond_site_symmetry_2
    _geom_bond_distance
    _geom_bond_publ_flag
    Ru1 P1 . 2.3578(9) no
    Ru1 P2 . 2.3643(7) no
    Ru1 O2 . 2.2135(17) no
    Ru1 C1 . 1.803(2) no
    Ru1 C6 . 2.127(2) no
    Ru1 C7 . 2.157(2) no
    P1 C31 . 1.838(2) no
    P1 C21 . 1.842(2) no
    P1 C11 . 1.845(2) no
    P2 C61 . 1.843(2) no
    P2 C41 . 1.844(2) no
    P2 C51 . 1.852(2) no
    C1 O1 . 1.168(3) no
    O2 C2 . 1.257(3) no
    N1 C2 . 1.318(3) no
    N1 C6 . 1.445(3) no
    N1 C5 . 1.465(3) no
    C2 C3 . 1.502(3) no
    C3 C4 . 1.541(4) no
    C3 H3A . 0.9900 no
    C3 H3B . 0.9900 no
    C4 C5 . 1.526(4) no
    C4 H4A . 0.9900 no
    C4 H4B . 0.9900 no
    C5 H5A . 0.9900 no
    C5 H5B . 0.9900 no
    C6 C7 . 1.449(3) no
    C6 H6A . 1.0000 no
    C7 H7A . 0.9900 no
    C7 H7B . 0.9900 no
    C11 C12 . 1.388(3) no
    C11 C16 . 1.402(3) no
    C12 C13 . 1.394(3) no
    C12 H12A . 0.9500 no
    C13 C14 . 1.385(4) no
    C13 H13A . 0.9500 no
    C14 C15 . 1.385(4) no
    C14 H14A . 0.9500 no
    C15 C16 . 1.387(3) no
    C15 H15A . 0.9500 no
    C16 H16A . 0.9500 no
    C21 C26 . 1.393(3) no
    C21 C22 . 1.395(3) no
    C22 C23 . 1.396(3) no
    C22 H22A . 0.9500 no
    C23 C24 . 1.377(3) no
    C23 H23A . 0.9500 no
    C24 C25 . 1.387(3) no
    C24 H24A . 0.9500 no
    C25 C26 . 1.391(3) no
    C25 H25A . 0.9500 no
    C26 H26A . 0.9500 no
    C31 C32 . 1.393(3) no
    C31 C36 . 1.397(3) no
    C32 C33 . 1.387(3) no
    C32 H32A . 0.9500 no
    C33 C34 . 1.378(3) no
    C33 H33A . 0.9500 no
    C34 C35 . 1.381(3) no
    C34 H34A . 0.9500 no
    C35 C36 . 1.393(3) no
    C35 H35A . 0.9500 no
    C36 H36A . 0.9500 no
    C41 C46 . 1.391(3) no
    C41 C42 . 1.392(3) no
    C42 C43 . 1.393(4) no
    C42 H42A . 0.9500 no
    C43 C44 . 1.368(5) no
    C43 H43A . 0.9500 no
    C44 C45 . 1.384(5) no
    C44 H44A . 0.9500 no
    C45 C46 . 1.383(4) no
    C45 H45A . 0.9500 no
    C46 H46A . 0.9500 no
    C51 C52 . 1.388(3) no
    C51 C56 . 1.401(3) no
    C52 C53 . 1.395(3) no
    C52 H52A . 0.9500 no
    C53 C54 . 1.382(3) no
    C53 H53A . 0.9500 no
    C54 C55 . 1.383(4) no
    C54 H54A . 0.9500 no
    C55 C56 . 1.389(3) no
    C55 H55A . 0.9500 no
    C56 H56A . 0.9500 no
    C61 C62 . 1.393(3) no
    C61 C66 . 1.400(3) no
    C62 C63 . 1.393(3) no
    C62 H62A . 0.9500 no
    C63 C64 . 1.377(4) no
    C63 H63A . 0.9500 no
    C64 C65 . 1.387(4) no
    C64 H64A . 0.9500 no
    C65 C66 . 1.396(3) no
    C65 H65A . 0.9500 no
    C66 H66A . 0.9500 no
loop_
    _geom_angle_atom_site_label_1
    _geom_angle_atom_site_label_2
    _geom_angle_atom_site_label_3
    _geom_angle_site_symmetry_1
    _geom_angle_site_symmetry_3
    _geom_angle
    _geom_angle_publ_flag
    C1 Ru1 C6 . . 94.36(9) no
    C1 Ru1 C7 . . 92.91(9) no
    C6 Ru1 C7 . . 39.52(9) no
    C1 Ru1 O2 . . 169.82(7) no
    C6 Ru1 O2 . . 77.10(7) no
    C7 Ru1 O2 . . 84.04(7) no
    C1 Ru1 P1 . . 92.41(7) no
    C6 Ru1 P1 . . 105.69(7) no
    C7 Ru1 P1 . . 145.13(6) no
    O2 Ru1 P1 . . 84.72(5) no
    C1 Ru1 P2 . . 92.95(7) no
    C6 Ru1 P2 . . 147.84(6) no
    C7 Ru1 P2 . . 108.87(7) no
    O2 Ru1 P2 . . 97.22(5) no
    P1 Ru1 P2 . . 105.23(3) no
    C31 P1 C21 . . 101.69(10) no
    C31 P1 C11 . . 101.93(9) no
    C21 P1 C11 . . 101.87(10) no
    C31 P1 Ru1 . . 118.18(7) no
    C21 P1 Ru1 . . 118.42(7) no
    C11 P1 Ru1 . . 112.27(7) no
    C61 P2 C41 . . 103.74(10) no
    C61 P2 C51 . . 99.15(10) no
    C41 P2 C51 . . 101.51(10) no
    C61 P2 Ru1 . . 116.54(7) no
    C41 P2 Ru1 . . 117.30(8) no
    C51 P2 Ru1 . . 115.93(7) no
    O1 C1 Ru1 . . 176.85(17) no
    C2 O2 Ru1 . . 110.30(13) no
    C2 N1 C6 . . 118.82(17) no
    C2 N1 C5 . . 113.4(2) no
    C6 N1 C5 . . 127.36(19) no
    O2 C2 N1 . . 122.62(19) no
    O2 C2 C3 . . 127.0(2) no
    N1 C2 C3 . . 110.39(19) no
    C2 C3 C4 . . 101.8(2) no
    C2 C3 H3A . . 111.4 no
    C4 C3 H3A . . 111.4 no
    C2 C3 H3B . . 111.4 no
    C4 C3 H3B . . 111.4 no
    H3A C3 H3B . . 109.3 no
    C5 C4 C3 . . 104.42(19) no
    C5 C4 H4A . . 110.9 no
    C3 C4 H4A . . 110.9 no
    C5 C4 H4B . . 110.9 no
    C3 C4 H4B . . 110.9 no
    H4A C4 H4B . . 108.9 no
    N1 C5 C4 . . 102.4(2) no
    N1 C5 H5A . . 111.3 no
    C4 C5 H5A . . 111.3 no
    N1 C5 H5B . . 111.3 no
    C4 C5 H5B . . 111.3 no
    H5A C5 H5B . . 109.2 no
    N1 C6 C7 . . 116.14(19) no
    N1 C6 Ru1 . . 107.40(13) no
    C7 C6 Ru1 . . 71.35(11) no
    N1 C6 H6A . . 117.6 no
    C7 C6 H6A . . 117.6 no
    Ru1 C6 H6A . . 117.6 no
    C6 C7 Ru1 . . 69.13(11) no
    C6 C7 H7A . . 116.7 no
    Ru1 C7 H7A . . 116.7 no
    C6 C7 H7B . . 116.7 no
    Ru1 C7 H7B . . 116.7 no
    H7A C7 H7B . . 113.8 no
    C12 C11 C16 . . 118.81(19) no
    C12 C11 P1 . . 123.66(16) no
    C16 C11 P1 . . 117.53(17) no
    C11 C12 C13 . . 120.5(2) no
    C11 C12 H12A . . 119.8 no
    C13 C12 H12A . . 119.8 no
    C14 C13 C12 . . 120.2(2) no
    C14 C13 H13A . . 119.9 no
    C12 C13 H13A . . 119.9 no
    C15 C14 C13 . . 119.8(2) no
    C15 C14 H14A . . 120.1 no
    C13 C14 H14A . . 120.1 no
    C14 C15 C16 . . 120.2(2) no
    C14 C15 H15A . . 119.9 no
    C16 C15 H15A . . 119.9 no
    C15 C16 C11 . . 120.5(2) no
    C15 C16 H16A . . 119.8 no
    C11 C16 H16A . . 119.8 no
    C26 C21 C22 . . 119.16(18) no
    C26 C21 P1 . . 118.23(15) no
    C22 C21 P1 . . 122.43(16) no
    C21 C22 C23 . . 120.2(2) no
    C21 C22 H22A . . 119.9 no
    C23 C22 H22A . . 119.9 no
    C24 C23 C22 . . 120.0(2) no
    C24 C23 H23A . . 120.0 no
    C22 C23 H23A . . 120.0 no
    C23 C24 C25 . . 120.4(2) no
    C23 C24 H24A . . 119.8 no
    C25 C24 H24A . . 119.8 no
    C24 C25 C26 . . 119.9(2) no
    C24 C25 H25A . . 120.0 no
    C26 C25 H25A . . 120.0 no
    C25 C26 C21 . . 120.3(2) no
    C25 C26 H26A . . 119.8 no
    C21 C26 H26A . . 119.8 no
    C32 C31 C36 . . 118.67(19) no
    C32 C31 P1 . . 122.55(16) no
    C36 C31 P1 . . 118.72(15) no
    C33 C32 C31 . . 120.6(2) no
    C33 C32 H32A . . 119.7 no
    C31 C32 H32A . . 119.7 no
    C34 C33 C32 . . 120.3(2) no
    C34 C33 H33A . . 119.8 no
    C32 C33 H33A . . 119.8 no
    C33 C34 C35 . . 119.9(2) no
    C33 C34 H34A . . 120.0 no
    C35 C34 H34A . . 120.0 no
    C34 C35 C36 . . 120.2(2) no
    C34 C35 H35A . . 119.9 no
    C36 C35 H35A . . 119.9 no
    C35 C36 C31 . . 120.3(2) no
    C35 C36 H36A . . 119.9 no
    C31 C36 H36A . . 119.9 no
    C46 C41 C42 . . 118.4(2) no
    C46 C41 P2 . . 117.04(17) no
    C42 C41 P2 . . 124.53(18) no
    C41 C42 C43 . . 120.2(3) no
    C41 C42 H42A . . 119.9 no
    C43 C42 H42A . . 119.9 no
    C44 C43 C42 . . 120.6(3) no
    C44 C43 H43A . . 119.7 no
    C42 C43 H43A . . 119.7 no
    C43 C44 C45 . . 119.7(3) no
    C43 C44 H44A . . 120.1 no
    C45 C44 H44A . . 120.1 no
    C46 C45 C44 . . 120.1(3) no
    C46 C45 H45A . . 119.9 no
    C44 C45 H45A . . 119.9 no
    C45 C46 C41 . . 120.9(3) no
    C45 C46 H46A . . 119.6 no
    C41 C46 H46A . . 119.6 no
    C52 C51 C56 . . 118.2(2) no
    C52 C51 P2 . . 118.60(15) no
    C56 C51 P2 . . 123.10(17) no
    C51 C52 C53 . . 121.4(2) no
    C51 C52 H52A . . 119.3 no
    C53 C52 H52A . . 119.3 no
    C54 C53 C52 . . 119.6(2) no
    C54 C53 H53A . . 120.2 no
    C52 C53 H53A . . 120.2 no
    C53 C54 C55 . . 119.8(2) no
    C53 C54 H54A . . 120.1 no
    C55 C54 H54A . . 120.1 no
    C54 C55 C56 . . 120.6(2) no
    C54 C55 H55A . . 119.7 no
    C56 C55 H55A . . 119.7 no
    C55 C56 C51 . . 120.4(2) no
    C55 C56 H56A . . 119.8 no
    C51 C56 H56A . . 119.8 no
    C62 C61 C66 . . 118.4(2) no
    C62 C61 P2 . . 121.09(17) no
    C66 C61 P2 . . 119.89(16) no
    C63 C62 C61 . . 121.0(2) no
    C63 C62 H62A . . 119.5 no
    C61 C62 H62A . . 119.5 no
    C64 C63 C62 . . 120.2(2) no
    C64 C63 H63A . . 119.9 no
    C62 C63 H63A . . 119.9 no
    C63 C64 C65 . . 119.9(2) no
    C63 C64 H64A . . 120.1 no
    C65 C64 H64A . . 120.1 no
    C64 C65 C66 . . 120.2(2) no
    C64 C65 H65A . . 119.9 no
    C66 C65 H65A . . 119.9 no
    C65 C66 C61 . . 120.4(2) no
    C65 C66 H66A . . 119.8 no
    C61 C66 H66A . . 119.8 no
loop_
    _geom_torsion_atom_site_label_1
    _geom_torsion_atom_site_label_2
    _geom_torsion_atom_site_label_3
    _geom_torsion_atom_site_label_4
    _geom_torsion_site_symmetry_1
    _geom_torsion_site_symmetry_2
    _geom_torsion_site_symmetry_3
    _geom_torsion_site_symmetry_4
    _geom_torsion
    _geom_torsion_publ_flag
    C1 Ru1 P1 C31 . . . . 6.89(9) no
    C6 Ru1 P1 C31 . . . . 102.11(10) no
    C7 Ru1 P1 C31 . . . . 105.47(13) no
    O2 Ru1 P1 C31 . . . . 177.11(8) no
    P2 Ru1 P1 C31 . . . . -86.83(8) no
    C1 Ru1 P1 C21 . . . . 130.35(10) no
    C6 Ru1 P1 C21 . . . . -134.43(10) no
    C7 Ru1 P1 C21 . . . . -131.07(13) no
    O2 Ru1 P1 C21 . . . . -59.43(9) no
    P2 Ru1 P1 C21 . . . . 36.63(8) no
    C1 Ru1 P1 C11 . . . . -111.33(10) no
    C6 Ru1 P1 C11 . . . . -16.11(10) no
    C7 Ru1 P1 C11 . . . . -12.75(13) no
    O2 Ru1 P1 C11 . . . . 58.89(9) no
    P2 Ru1 P1 C11 . . . . 154.95(7) no
    C1 Ru1 P2 C61 . . . . -56.04(10) no
    C6 Ru1 P2 C61 . . . . -159.05(13) no
    C7 Ru1 P2 C61 . . . . -150.13(10) no
    O2 Ru1 P2 C61 . . . . 123.73(9) no
    P1 Ru1 P2 C61 . . . . 37.27(8) no
    C1 Ru1 P2 C41 . . . . -179.86(10) no
    C6 Ru1 P2 C41 . . . . 77.12(14) no
    C7 Ru1 P2 C41 . . . . 86.05(10) no
    O2 Ru1 P2 C41 . . . . -0.09(9) no
    P1 Ru1 P2 C41 . . . . -86.56(8) no
    C1 Ru1 P2 C51 . . . . 60.09(10) no
    C6 Ru1 P2 C51 . . . . -42.92(14) no
    C7 Ru1 P2 C51 . . . . -34.00(10) no
    O2 Ru1 P2 C51 . . . . -120.14(9) no
    P1 Ru1 P2 C51 . . . . 153.40(7) no
    C6 Ru1 C1 O1 . . . . -12(3) no
    C7 Ru1 C1 O1 . . . . -52(3) no
    O2 Ru1 C1 O1 . . . . 20(4) no
    P1 Ru1 C1 O1 . . . . 94(3) no
    P2 Ru1 C1 O1 . . . . -161(3) no
    C1 Ru1 O2 C2 . . . . -20.1(4) no
    C6 Ru1 O2 C2 . . . . 13.36(14) no
    C7 Ru1 O2 C2 . . . . 52.86(14) no
    P1 Ru1 O2 C2 . . . . -94.08(13) no
    P2 Ru1 O2 C2 . . . . 161.18(13) no
    Ru1 O2 C2 N1 . . . . -7.1(2) no
    Ru1 O2 C2 C3 . . . . 172.56(18) no
    C6 N1 C2 O2 . . . . -8.6(3) no
    C5 N1 C2 O2 . . . . 178.5(2) no
    C6 N1 C2 C3 . . . . 171.72(18) no
    C5 N1 C2 C3 . . . . -1.1(3) no
    O2 C2 C3 C4 . . . . -162.1(2) no
    N1 C2 C3 C4 . . . . 17.6(2) no
    C2 C3 C4 C5 . . . . -26.3(2) no
    C2 N1 C5 C4 . . . . -16.1(3) no
    C6 N1 C5 C4 . . . . 171.8(2) no
    C3 C4 C5 N1 . . . . 25.8(2) no
    C2 N1 C6 C7 . . . . -57.9(3) no
    C5 N1 C6 C7 . . . . 113.8(2) no
    C2 N1 C6 Ru1 . . . . 19.4(2) no
    C5 N1 C6 Ru1 . . . . -168.89(18) no
    C1 Ru1 C6 N1 . . . . 158.30(15) no
    C7 Ru1 C6 N1 . . . . -112.4(2) no
    O2 Ru1 C6 N1 . . . . -16.09(13) no
    P1 Ru1 C6 N1 . . . . 64.56(15) no
    P2 Ru1 C6 N1 . . . . -99.09(16) no
    C1 Ru1 C6 C7 . . . . -89.28(13) no
    O2 Ru1 C6 C7 . . . . 96.33(13) no
    P1 Ru1 C6 C7 . . . . 176.98(11) no
    P2 Ru1 C6 C7 . . . . 13.33(19) no
    N1 C6 C7 Ru1 . . . . 100.72(16) no
    C1 Ru1 C7 C6 . . . . 93.33(13) no
    O2 Ru1 C7 C6 . . . . -76.93(12) no
    P1 Ru1 C7 C6 . . . . -5.09(18) no
    P2 Ru1 C7 C6 . . . . -172.55(11) no
    C31 P1 C11 C12 . . . . 109.99(19) no
    C21 P1 C11 C12 . . . . 5.2(2) no
    Ru1 P1 C11 C12 . . . . -122.56(17) no
    C31 P1 C11 C16 . . . . -69.70(18) no
    C21 P1 C11 C16 . . . . -174.53(17) no
    Ru1 P1 C11 C16 . . . . 57.76(18) no
    C16 C11 C12 C13 . . . . -0.4(3) no
    P1 C11 C12 C13 . . . . 179.94(18) no
    C11 C12 C13 C14 . . . . -0.1(4) no
    C12 C13 C14 C15 . . . . 0.8(4) no
    C13 C14 C15 C16 . . . . -1.1(4) no
    C14 C15 C16 C11 . . . . 0.6(4) no
    C12 C11 C16 C15 . . . . 0.2(3) no
    P1 C11 C16 C15 . . . . 179.86(17) no
    C31 P1 C21 C26 . . . . 167.81(17) no
    C11 P1 C21 C26 . . . . -87.17(17) no
    Ru1 P1 C21 C26 . . . . 36.48(18) no
    C31 P1 C21 C22 . . . . -7.30(19) no
    C11 P1 C21 C22 . . . . 97.73(18) no
    Ru1 P1 C21 C22 . . . . -138.62(15) no
    C26 C21 C22 C23 . . . . -1.5(3) no
    P1 C21 C22 C23 . . . . 173.53(16) no
    C21 C22 C23 C24 . . . . 1.2(3) no
    C22 C23 C24 C25 . . . . 0.4(4) no
    C23 C24 C25 C26 . . . . -1.5(4) no
    C24 C25 C26 C21 . . . . 1.1(4) no
    C22 C21 C26 C25 . . . . 0.4(3) no
    P1 C21 C26 C25 . . . . -174.87(18) no
    C21 P1 C31 C32 . . . . 93.05(18) no
    C11 P1 C31 C32 . . . . -11.92(19) no
    Ru1 P1 C31 C32 . . . . -135.47(16) no
    C21 P1 C31 C36 . . . . -83.90(17) no
    C11 P1 C31 C36 . . . . 171.13(16) no
    Ru1 P1 C31 C36 . . . . 47.57(18) no
    C36 C31 C32 C33 . . . . 0.0(3) no
    P1 C31 C32 C33 . . . . -176.98(17) no
    C31 C32 C33 C34 . . . . 0.4(3) no
    C32 C33 C34 C35 . . . . -0.1(4) no
    C33 C34 C35 C36 . . . . -0.6(4) no
    C34 C35 C36 C31 . . . . 1.0(3) no
    C32 C31 C36 C35 . . . . -0.7(3) no
    P1 C31 C36 C35 . . . . 176.41(17) no
    C61 P2 C41 C46 . . . . -165.70(17) no
    C51 P2 C41 C46 . . . . 91.78(19) no
    Ru1 P2 C41 C46 . . . . -35.6(2) no
    C61 P2 C41 C42 . . . . 14.3(2) no
    C51 P2 C41 C42 . . . . -88.3(2) no
    Ru1 P2 C41 C42 . . . . 144.35(19) no
    C46 C41 C42 C43 . . . . 1.1(4) no
    P2 C41 C42 C43 . . . . -178.9(2) no
    C41 C42 C43 C44 . . . . -0.8(4) no
    C42 C43 C44 C45 . . . . 0.1(4) no
    C43 C44 C45 C46 . . . . 0.3(4) no
    C44 C45 C46 C41 . . . . 0.0(4) no
    C42 C41 C46 C45 . . . . -0.7(4) no
    P2 C41 C46 C45 . . . . 179.3(2) no
    C61 P2 C51 C52 . . . . 105.11(18) no
    C41 P2 C51 C52 . . . . -148.73(18) no
    Ru1 P2 C51 C52 . . . . -20.5(2) no
    C61 P2 C51 C56 . . . . -70.44(19) no
    C41 P2 C51 C56 . . . . 35.7(2) no
    Ru1 P2 C51 C56 . . . . 164.00(15) no
    C56 C51 C52 C53 . . . . 2.1(3) no
    P2 C51 C52 C53 . . . . -173.67(19) no
    C51 C52 C53 C54 . . . . -1.7(4) no
    C52 C53 C54 C55 . . . . 0.1(4) no
    C53 C54 C55 C56 . . . . 1.0(3) no
    C54 C55 C56 C51 . . . . -0.7(3) no
    C52 C51 C56 C55 . . . . -0.9(3) no
    P2 C51 C56 C55 . . . . 174.67(17) no
    C41 P2 C61 C62 . . . . -135.17(17) no
    C51 P2 C61 C62 . . . . -30.84(18) no
    Ru1 P2 C61 C62 . . . . 94.29(17) no
    C41 P2 C61 C66 . . . . 54.18(18) no
    C51 P2 C61 C66 . . . . 158.51(16) no
    Ru1 P2 C61 C66 . . . . -76.36(17) no
    C66 C61 C62 C63 . . . . 1.0(3) no
    P2 C61 C62 C63 . . . . -169.81(16) no
    C61 C62 C63 C64 . . . . -0.2(3) no
    C62 C63 C64 C65 . . . . -0.5(3) no
    C63 C64 C65 C66 . . . . 0.5(3) no
    C64 C65 C66 C61 . . . . 0.3(3) no
    C62 C61 C66 C65 . . . . -1.0(3) no
    P2 C61 C66 C65 . . . . 169.86(16) no
loop_
    _geom_hbond_atom_site_label_D
    _geom_hbond_atom_site_label_H
    _geom_hbond_atom_site_label_A
    _geom_hbond_site_symmetry_A
    _geom_hbond_distance_DH
    _geom_hbond_distance_HA
    _geom_hbond_distance_DA
    _geom_hbond_angle_DHA
    C36 H36A Cg3 . 0.95 2.68 3.490(2) 144
    C66 H66A Cg1 . 0.95 2.61 3.384(3) 139
    C4 H4B Cg2 2_756 0.99 2.67 3.585(3) 154
    C14 H14A Cg3 2_545 0.95 2.90 3.693(3) 142
data_global
_journal_date_recd_electronic     2012-03-28
_journal_date_accepted     2012-04-04
_journal_name_full     'Acta Crystallographica, Section E'
_journal_year     2012
_journal_volume     68
_journal_issue      5
_journal_page_first     m608
_journal_page_last     m608
_journal_paper_category     QM
_journal_paper_doi     10.1107/S1600536812014766
_journal_coeditor_code     SU2399
_publ_contact_author_name     'Niu, Po'
_publ_contact_author_address
;
Department of Chemistry, College of Chemistry and Chemical Engineering,
Xiamen University, Xiamen 361005, Fujian, People's Republic of China
;
_publ_contact_author_email     niupo1119@hotmail.com
_publ_contact_author_fax     '86-518-81221112'
_publ_contact_author_phone     '86-518-81221112'
_publ_section_title
;\
Carbonylbis(triphenylphosphane-\k<i>P</i>)(\h^2^-1-vinylpyrrolidin-2-one-\
\k<i>O</i>)ruthenium(0)
;
loop_
    _publ_author_name
    _publ_author_address
    'Ma, Si Jia'
;
Department of Preventive Medicine, School of Public Health,
Xiamen University, Xiamen 361005, Fujian, People's Republic of China
;
    'Niu, Po'
;
Department of Chemistry, College of Chemistry and Chemical Engineering,
Xiamen University, Xiamen 361005, Fujian, People's Republic of China
;
