# Supplementary material for: Carbonyl­bis­(triphenyl­phosphane-κP)(η2-1-vinyl­pyrrolidin-2-one-κO)ruthenium(0)
Source: Acta Crystallogr Sect E Struct Rep Online. 2012 Apr 18;68(Pt 5):m608. doi: 10.1107/S1600536812014766 (PMC3344346; doi:10.1107/S1600536812014766)
Supplement: Supplementary file 2 [file e-68-0m608-Isup2.hkl]

# 
# h,k,l, Fc-squared, Fo-squared, sigma(Fo-squared) and status flag 
# 
data_I
_shelx_title ' p in P-1' 
_shelx_refln_list_code          4 
_shelx_F_calc_maximum      236.19 
_exptl_crystal_F_000       788.00 
_reflns_d_resolution_high  0.8107 
 
loop_ 
 _symmetry_equiv_pos_as_xyz 
 'x, y, z' 
 '-x, -y, -z' 
 
_cell_length_a    10.7648 
_cell_length_b    12.5766 
_cell_length_c    13.8784 
_cell_angle_alpha  76.912 
_cell_angle_beta   88.433 
_cell_angle_gamma  83.886 
 
_shelx_F_squared_multiplier     1.000 
 
loop_ 
 _refln_index_h 
 _refln_index_k 
 _refln_index_l 
 _refln_F_squared_calc 
 _refln_F_squared_meas 
 _refln_F_squared_sigma 
 _refln_observed_status 
   2   0   0     7500.59     7614.79    128.74 o 
   3   0   0     1258.02     1290.29     22.95 o 
   4   0   0      272.28      229.29     10.26 o 
   5   0   0      410.76      295.23     12.15 o 
   6   0   0     6844.92     7060.93    233.37 o 
   7   0   0      526.31      563.50     24.58 o 
   8   0   0      463.40      476.11     20.04 o 
   9   0   0     1280.21     1382.18     81.61 o 
  10   0   0     1631.33     1709.47     97.12 o 
  11   0   0      733.70      776.27     30.30 o 
  12   0   0      933.61      923.47     32.05 o 
  13   0   0       26.17       28.36      9.27 o 
 -13   1   0      267.56      290.08     20.92 o 
 -12   1   0      895.20      986.30     64.67 o 
 -11   1   0     1321.36     1416.19     83.04 o 
 -10   1   0      269.81      277.39     17.18 o 
  -9   1   0        2.62        4.36      5.90 o 
  -8   1   0      850.89      841.85     42.47 o 
  -7   1   0     3497.83     3548.79     88.77 o 
  -6   1   0    11756.12    12442.65    424.50 o 
  -5   1   0      850.74      790.16     18.85 o 
  -4   1   0      542.85      616.39     14.91 o 
  -3   1   0      409.96      473.56     10.80 o 
  -2   1   0     2908.85     3107.51     50.44 o 
   2   1   0      658.71      652.08      8.52 o 
   3   1   0       42.97       32.57      5.01 o 
   4   1   0      627.25      770.81     15.01 o 
   5   1   0      560.86      508.62     11.81 o 
   6   1   0     2196.88     2317.97     44.21 o 
   7   1   0       46.09       40.37      5.56 o 
   8   1   0      643.02      681.69     21.41 o 
   9   1   0        1.10        3.91      6.00 o 
  10   1   0       87.89       99.01     11.11 o 
  11   1   0      698.07      741.88     20.64 o 
  12   1   0      514.35      503.97     18.42 o 
  13   1   0      258.94      300.64     19.81 o 
 -12   2   0      552.12      601.76     68.72 o 
 -11   2   0      199.76      244.17     34.84 o 
 -10   2   0      100.86      113.77     22.43 o 
  -9   2   0       15.03       14.47      8.53 o 
  -8   2   0     1286.53     1322.30     62.76 o 
  -7   2   0     2289.71     2261.83     74.69 o 
  -6   2   0     2184.80     2166.01     46.61 o 
  -5   2   0      810.64      783.36     27.44 o 
  -4   2   0     5567.65     5840.88    141.26 o 
  -3   2   0      250.94      286.39     32.93 o 
  -2   2   0     4701.17     5007.18    120.26 o 
  -1   2   0     2823.31     3066.98     46.91 o 
   0   2   0     1495.64     1606.48     21.41 o 
   1   2   0      146.51      157.43      3.67 o 
   2   2   0     4211.09     4309.50     73.21 o 
   3   2   0     1878.40     2063.54     23.92 o 
   4   2   0       63.32       86.94      3.72 o 
   5   2   0     6041.08     6477.91     98.10 o 
   6   2   0      268.50      333.10      8.90 o 
   7   2   0     3501.98     3630.23     58.21 o 
   8   2   0     2960.54     3075.39     54.87 o 
   9   2   0       95.43       98.36      7.32 o 
  10   2   0       53.51       65.37      8.22 o 
  11   2   0      541.12      524.93     16.59 o 
  12   2   0       73.85       78.08      9.57 o 
  13   2   0      863.91      866.75     42.00 o 
 -12   3   0       13.02       21.39     11.95 o 
 -11   3   0     1122.89     1194.36    127.66 o 
 -10   3   0     1387.41     1491.77    112.15 o 
  -9   3   0      754.17      798.24     57.51 o 
  -8   3   0     1604.87     1662.60     70.63 o 
  -7   3   0      361.50      376.22     29.35 o 
  -6   3   0     1030.28     1094.05     42.47 o 
  -5   3   0     5053.71     5051.24    137.68 o 
  -4   3   0     5126.76     5299.14    120.74 o 
  -3   3   0     3042.99     3205.60     79.22 o 
  -2   3   0      749.67      854.61     38.66 o 
  -1   3   0     1898.75     2085.24     32.90 o 
   0   3   0     9643.54    10068.44    169.21 o 
   1   3   0     5414.34     5576.37    149.86 o 
   2   3   0     1114.50     1081.97     11.80 o 
   3   3   0     1406.02     1375.67     17.76 o 
   4   3   0     1865.93     1852.93     22.57 o 
   5   3   0      431.21      451.23      8.65 o 
   6   3   0     4025.39     4205.81     65.00 o 
   7   3   0     5986.62     6078.30     97.06 o 
   8   3   0     1880.14     1947.62     36.52 o 
   9   3   0      194.81      187.81      9.29 o 
  10   3   0        6.61       12.44      6.09 o 
  11   3   0      334.34      340.22     13.03 o 
  12   3   0     1683.15     1729.38     38.22 o 
  13   3   0     1429.49     1510.30     37.38 o 
 -12   4   0      701.27      794.31     94.02 o 
 -11   4   0     1928.24     2093.53    233.61 o 
 -10   4   0      732.72      786.03     55.60 o 
  -9   4   0        3.96        3.55      6.24 o 
  -8   4   0       97.81      114.70     13.84 o 
  -7   4   0      800.82      803.73     25.33 o 
  -6   4   0     1168.32     1322.59     42.24 o 
  -5   4   0     6640.38     7144.06    223.82 o 
  -4   4   0      936.72      686.45    142.22 o 
  -3   4   0        0.99        5.45      3.58 o 
  -2   4   0     1493.92     1640.58     28.34 o 
  -1   4   0     3128.72     3554.49     57.53 o 
   0   4   0     3131.10     3453.40     52.64 o 
   1   4   0     1719.71     1798.54     37.39 o 
   2   4   0     1852.52     1963.04     20.79 o 
   3   4   0      513.77      526.93      6.85 o 
   4   4   0     1355.86     1484.92     18.48 o 
   5   4   0     1125.83     1026.52     13.97 o 
   6   4   0     3061.93     2846.98     42.92 o 
   7   4   0     3745.45     3815.39     60.23 o 
   8   4   0        0.37        0.40      2.40 o 
   9   4   0      976.28     1014.90     22.07 o 
  10   4   0      677.59      702.92     19.46 o 
  11   4   0      281.31      302.57     14.69 o 
  12   4   0     1219.08     1264.20     31.88 o 
  13   4   0      384.01      356.77     16.70 o 
 -12   5   0       83.15       94.14     16.44 o 
 -11   5   0      439.34      448.83     45.81 o 
 -10   5   0       17.46       12.17      8.77 o 
  -9   5   0      445.45      424.22     22.42 o 
  -8   5   0       60.86       57.41      9.09 o 
  -7   5   0      365.37      343.55     15.03 o 
  -6   5   0     3075.69     3205.83     98.31 o 
  -5   5   0     2824.32     2827.59    155.34 o 
  -4   5   0      288.82      186.65     99.74 o 
  -3   5   0      685.92      823.33     17.04 o 
  -2   5   0      252.05      219.85      6.24 o 
  -1   5   0     1358.09     1301.02     21.41 o 
   0   5   0     9539.48    10198.15    177.67 o 
   1   5   0     3530.22     3828.91     52.54 o 
   2   5   0      106.97      114.63      1.52 o 
   3   5   0     5612.82     5835.37     70.10 o 
   4   5   0     6260.05     6557.46     83.21 o 
   5   5   0     5762.68     5980.65     77.62 o 
   6   5   0     3357.60     3359.90     50.40 o 
   7   5   0       17.10       23.68      3.71 o 
   8   5   0      992.89     1003.38     19.01 o 
   9   5   0     1948.37     1997.68     35.35 o 
  10   5   0      421.56      420.60     12.98 o 
  11   5   0      445.97      426.89     14.53 o 
  12   5   0      722.73      693.98     23.37 o 
 -11   6   0      568.64      611.84     55.12 o 
 -10   6   0       25.51       29.51     10.29 o 
  -9   6   0       89.60      109.70     13.60 o 
  -8   6   0     1274.62     1210.45     48.92 o 
  -7   6   0     2991.43     3028.09    111.91 o 
  -6   6   0     3794.00     3831.05     96.64 o 
  -5   6   0      117.92       81.93     46.05 o 
  -4   6   0     1231.03     1257.56     28.26 o 
  -3   6   0     5026.04     5337.74    101.21 o 
  -2   6   0     3500.99     3459.41     62.33 o 
  -1   6   0     2081.78     2102.63     42.24 o 
   0   6   0     2300.00     2583.65     40.33 o 
   1   6   0        1.35        3.31      1.36 o 
   2   6   0     7482.96     7609.08    252.70 o 
   3   6   0    13268.33    13265.12    205.62 o 
   4   6   0     2756.44     2740.54     32.61 o 
   5   6   0      678.27      696.99      9.76 o 
   6   6   0      273.72      260.02      5.96 o 
   7   6   0     1707.56     1727.01     28.66 o 
   8   6   0      882.23      870.69     18.40 o 
   9   6   0        5.02       10.89      3.40 o 
  10   6   0        1.24        1.04      2.89 o 
  11   6   0      142.57      138.26      9.65 o 
  12   6   0        2.89        6.59      4.90 o 
 -11   7   0       24.25       31.06     12.96 o 
 -10   7   0      504.65      537.50     38.42 o 
  -9   7   0      928.28      949.96     58.22 o 
  -8   7   0      651.38      705.59     23.61 o 
  -7   7   0      320.60      356.59     14.68 o 
  -6   7   0      307.45      223.72    108.81 o 
  -5   7   0       26.11       25.66      6.79 o 
  -4   7   0     3508.52     3523.80     69.18 o 
  -3   7   0     4659.01     4642.04     87.55 o 
  -2   7   0        1.91        4.06      3.71 o 
  -1   7   0      863.32     1008.51     19.09 o 
   0   7   0        4.76        2.50      1.17 o 
   1   7   0     1520.61     1530.95     36.89 o 
   2   7   0     2583.48     2464.45     71.59 o 
   3   7   0       26.74       15.70      4.05 o 
   4   7   0      111.21      121.87      2.37 o 
   5   7   0       52.12       59.33      2.33 o 
   6   7   0       13.45       11.24      1.72 o 
   7   7   0     1108.07     1074.57     16.66 o 
   8   7   0      332.25      340.64      9.14 o 
   9   7   0        0.53        1.04      2.18 o 
  10   7   0        0.28        4.88      4.02 o 
  11   7   0       34.58       34.98      5.28 o 
  12   7   0       72.61       73.86      7.26 o 
 -10   8   0     1484.46     1581.78    105.23 o 
  -9   8   0     1416.01     1423.86    110.72 o 
  -8   8   0        1.29       10.34      6.57 o 
  -7   8   0       15.79       17.66      9.58 o 
  -6   8   0      781.61      805.94     27.44 o 
  -5   8   0     1264.41     1346.59     31.36 o 
  -4   8   0     2370.19     2472.92     52.56 o 
  -3   8   0     1594.21     1625.48     34.31 o 
  -2   8   0     1210.45     1212.11     24.26 o 
  -1   8   0      564.37      553.01     10.96 o 
   0   8   0     2193.00     2453.68     34.51 o 
   1   8   0     2279.87     2579.25     57.88 o 
   2   8   0      395.92      344.57     21.48 o 
   3   8   0      449.53      492.03     20.04 o 
   4   8   0      450.64      433.10     17.66 o 
   5   8   0       64.80       81.63      2.34 o 
   6   8   0      379.23      384.74      6.85 o 
   7   8   0     1938.86     1966.44     27.66 o 
   8   8   0     2679.65     2616.82     46.54 o 
   9   8   0       38.45       43.16      4.97 o 
  10   8   0     1678.02     1592.80     31.13 o 
  11   8   0      196.80      196.75      9.25 o 
  -9   9   0       40.36       32.38     11.01 o 
  -8   9   0     1002.10     1007.63     31.97 o 
  -7   9   0      754.72      749.74     23.22 o 
  -6   9   0     1100.18     1092.26     31.12 o 
  -5   9   0     1306.42     1344.22     31.54 o 
  -4   9   0      470.06      496.15     14.65 o 
  -3   9   0        5.06        4.72      3.19 o 
  -2   9   0     1278.84     1358.41     25.98 o 
  -1   9   0     1004.68     1014.18     18.37 o 
   0   9   0      699.37      727.45     16.37 o 
   1   9   0      923.04      969.76     18.11 o 
   2   9   0      920.68      922.02     39.13 o 
   3   9   0      153.42      151.28     12.89 o 
   4   9   0     3105.25     2969.99    118.59 o 
   5   9   0      422.59      376.44     20.28 o 
   6   9   0     2459.63     2544.15     37.06 o 
   7   9   0     1708.01     1669.63     25.35 o 
   8   9   0        5.46        5.00      2.44 o 
   9   9   0     1491.41     1443.46     26.21 o 
  10   9   0     1069.96     1087.57     21.43 o 
  11   9   0      235.47      244.67     10.04 o 
  -8  10   0      374.30      350.01     20.47 o 
  -7  10   0      357.14      356.35     15.85 o 
  -6  10   0      249.67      230.39     11.75 o 
  -5  10   0      395.04      398.66     16.70 o 
  -4  10   0       13.47       13.79      6.91 o 
  -3  10   0       66.16       87.52      6.97 o 
  -2  10   0        1.86        2.44      2.74 o 
  -1  10   0      353.67      361.34      8.31 o 
   0  10   0     1283.44     1354.50     30.78 o 
   1  10   0      665.44      652.73     16.45 o 
   2  10   0      390.32      437.15     29.59 o 
   3  10   0     1379.26     1430.76     47.72 o 
   4  10   0      928.50      941.11     35.32 o 
   5  10   0      466.62      431.12     16.70 o 
   6  10   0     1135.63     1078.48     47.96 o 
   7  10   0       37.99       34.78      2.29 o 
   8  10   0      310.18      296.33      6.22 o 
   9  10   0     1185.82     1206.07     23.04 o 
  10  10   0      582.58      592.25     36.75 o 
  -8  11   0      235.24      240.20     16.23 o 
  -7  11   0       34.79       32.14      9.32 o 
  -6  11   0        0.93        1.85      5.03 o 
  -5  11   0        1.62        5.76      4.35 o 
  -4  11   0       20.52       34.10      5.16 o 
  -3  11   0     1693.22     1703.40     35.23 o 
  -2  11   0     1532.28     1561.83     30.35 o 
  -1  11   0      973.18      992.55     16.82 o 
   0  11   0      527.34      567.19     14.32 o 
   1  11   0      446.92      436.20     23.38 o 
   2  11   0     3156.37     3352.59    103.56 o 
   3  11   0     1815.59     1845.95     61.09 o 
   4  11   0      225.25      251.03     18.61 o 
   5  11   0        3.49        3.82      7.64 o 
   6  11   0      577.64      549.83     20.06 o 
   7  11   0     1384.85     1317.46     67.53 o 
   8  11   0     2420.03     2315.73     69.92 o 
   9  11   0     1359.17     1142.21    121.46 o 
  10  11   0      101.31       97.83     20.04 o 
  -6  12   0        0.08        3.72      5.03 o 
  -5  12   0      363.30      363.21     14.32 o 
  -4  12   0     1948.86     1998.87     44.01 o 
  -3  12   0     1595.99     1576.43     33.33 o 
  -2  12   0        7.79       10.49      3.15 o 
  -1  12   0      466.57      453.72     25.29 o 
   0  12   0     1551.96     1561.71    119.42 o 
   1  12   0     2753.00     2712.14     89.24 o 
   2  12   0     1223.38     1262.29     47.25 o 
   3  12   0      787.42      781.24     34.36 o 
   4  12   0      267.66      249.60     20.04 o 
   5  12   0      683.05      626.61     31.02 o 
   6  12   0      485.84      483.92     27.20 o 
   7  12   0       98.73       95.12     13.60 o 
   8  12   0      218.70      211.14     21.00 o 
   9  12   0        9.16        8.35      8.44 o 
  -5  13   0      595.92      611.55     24.63 o 
  -4  13   0      812.10      804.08     23.31 o 
  -3  13   0      289.42      279.37     11.12 o 
  -2  13   0      268.98      264.98      9.97 o 
  -1  13   0     1300.01     1262.43     30.07 o 
   0  13   0      653.03      649.63     11.56 o 
   1  13   0       39.56       63.95     14.32 o 
   2  13   0      318.41      297.80     22.43 o 
   3  13   0      131.12      116.92     16.70 o 
   4  13   0      996.56     1005.54     42.95 o 
   5  13   0      180.49      171.81     18.61 o 
   6  13   0      577.68      531.64     31.02 o 
   7  13   0      121.30      140.79     18.61 o 
  -3  14   0      244.80      253.47     12.61 o 
  -2  14   0     1976.24     2036.85     80.18 o 
  -1  14   0      587.47      669.09     52.02 o 
   0  14   0       54.57       80.65     16.23 o 
   1  14   0      176.00      188.99     20.52 o 
   2  14   0      222.42      197.10     20.52 o 
   3  14   0       37.74       43.91     14.32 o 
   4  14   0     1168.27     1170.19     50.59 o 
   5  14   0      250.75      259.62     23.86 o 
   6  14   0       40.33       49.16     15.27 o 
   0  15   0        3.39        7.64     10.98 o 
  -5 -14   1       16.40       23.86     12.41 o 
  -4 -14   1      165.89      157.97     20.52 o 
  -3 -14   1      617.89      618.50     35.32 o 
  -2 -14   1      752.63      753.56     38.66 o 
  -1 -14   1      358.29      424.26     29.11 o 
   0 -14   1       96.41      110.72     18.14 o 
   1 -14   1       49.62       74.93     27.68 o 
   2 -14   1      156.07      158.44     22.43 o 
   3 -14   1     1434.09     1582.04     69.20 o 
  -7 -13   1       69.29       73.02     16.23 o 
  -6 -13   1      109.54      100.70     17.18 o 
  -5 -13   1        6.78        8.11     10.02 o 
  -4 -13   1      156.85      144.60     18.61 o 
  -3 -13   1     2581.05     2623.37     92.58 o 
  -2 -13   1     1289.15     1383.03     55.84 o 
  -1 -13   1        8.23        1.91      8.59 o 
   0 -13   1        2.24        1.43      7.64 o 
   1 -13   1      219.26      191.76     20.76 o 
   2 -13   1      412.86      428.38     11.29 o 
   3 -13   1     1625.61     1616.39     35.94 o 
   4 -13   1      543.26      535.06     17.63 o 
   5 -13   1       31.02       32.51      7.77 o 
  -8 -12   1      605.38      546.66     30.07 o 
  -7 -12   1      105.79       95.92     16.23 o 
  -6 -12   1        4.53        4.30      8.59 o 
  -5 -12   1       12.24       10.98      9.54 o 
  -4 -12   1     1551.86     1494.23     56.79 o 
  -3 -12   1      873.92      914.39     39.13 o 
  -2 -12   1      172.00      179.44     18.14 o 
  -1 -12   1       31.43       36.75     12.41 o 
   0 -12   1     1492.16     1527.55    152.89 o 
   1 -12   1     1068.94     1112.80     66.10 o 
   2 -12   1     1946.83     1914.02     55.95 o 
   3 -12   1      885.98      832.37     20.74 o 
   4 -12   1       95.95       91.25      8.16 o 
   5 -12   1     1461.17     1393.63     34.22 o 
   6 -12   1      722.04      709.19     31.97 o 
  -9 -11   1      600.96      613.43     47.49 o 
  -8 -11   1      126.67      123.54     13.33 o 
  -7 -11   1      195.86      202.99     14.34 o 
  -6 -11   1     1586.61     1565.34     57.75 o 
  -5 -11   1      575.08      573.64     28.63 o 
  -4 -11   1     2049.20     2113.21     71.11 o 
  -3 -11   1      289.86      260.57     19.57 o 
  -2 -11   1     1909.79     2000.58     80.18 o 
  -1 -11   1     3041.55     3139.75     98.31 o 
   0 -11   1      553.20      565.28     21.95 o 
   1 -11   1        1.00        0.89      1.32 o 
   2 -11   1      371.10      335.04     20.04 o 
   3 -11   1       13.08       10.76      3.32 o 
   4 -11   1     1799.04     1690.65     41.36 o 
   5 -11   1     1464.46     1414.19     36.03 o 
   6 -11   1      196.64      201.79     13.53 o 
   7 -11   1        3.16        1.15      5.47 o 
 -10 -10   1      204.30      241.00     37.22 o 
  -9 -10   1      183.33      191.37     22.43 o 
  -8 -10   1     1593.55     1483.31     19.52 o 
  -7 -10   1      683.81      637.74     25.68 o 
  -6 -10   1     2170.31     2064.77     70.39 o 
  -5 -10   1      528.63      560.28     26.73 o 
  -4 -10   1      266.96      260.09     18.14 o 
  -3 -10   1      709.94      756.42     31.02 o 
  -2 -10   1     3806.81     3859.42    115.97 o 
  -1 -10   1      695.44      807.01     31.97 o 
   0 -10   1      113.33       97.11      4.06 o 
   1 -10   1       55.95       73.66      5.66 o 
   2 -10   1      119.01      127.86      8.59 o 
   3 -10   1      286.03      286.21      9.09 o 
   4 -10   1     1669.96     1611.00     75.40 o 
   5 -10   1      904.03      888.57     23.03 o 
   6 -10   1       70.66       69.95     13.84 o 
   7 -10   1       23.63       28.84      7.40 o 
   8 -10   1       18.37        8.54      6.72 o 
 -11  -9   1       35.10       41.26      4.51 o 
 -10  -9   1      202.30      195.12      6.87 o 
  -9  -9   1      540.27      539.93     11.21 o 
  -8  -9   1     2041.84     2043.22     30.14 o 
  -7  -9   1      857.99      834.50     11.54 o 
  -6  -9   1      250.94      242.01     12.62 o 
  -5  -9   1       43.58       34.18      8.30 o 
  -4  -9   1       62.73       68.72     10.98 o 
  -3  -9   1     1810.14     1849.30     57.27 o 
  -2  -9   1      960.59      990.74     34.36 o 
  -1  -9   1      790.94      834.21     30.54 o 
   0  -9   1      106.20      118.47      6.27 o 
   1  -9   1      298.00      316.42     13.36 o 
   2  -9   1      554.28      556.60     12.47 o 
   3  -9   1     1535.88     1605.99     34.04 o 
   4  -9   1      617.92      669.05     18.89 o 
   5  -9   1      571.56      562.19     31.97 o 
   6  -9   1        1.97        0.00      4.06 o 
   7  -9   1      195.52      184.30     13.14 o 
   8  -9   1      175.44      181.96     15.32 o 
   9  -9   1     1424.35     1485.16     60.61 o 
 -11  -8   1      422.44      444.80     14.57 o 
 -10  -8   1      423.15      432.04     12.35 o 
  -9  -8   1     2028.16     2054.84     35.08 o 
  -8  -8   1     1596.00     1607.90     29.14 o 
  -7  -8   1      232.64      238.07      6.18 o 
  -6  -8   1     1142.24     1123.02     17.63 o 
  -5  -8   1      609.59      617.59     18.22 o 
  -4  -8   1     1037.34     1051.50     37.94 o 
  -3  -8   1      565.52      503.01     20.52 o 
  -2  -8   1       36.33       30.54      7.16 o 
  -1  -8   1      263.61      300.66     15.27 o 
   0  -8   1      448.19      452.71     10.84 o 
   1  -8   1     1592.87     1679.92     38.18 o 
   2  -8   1     4355.00     4577.91     83.46 o 
   3  -8   1     5640.05     5754.30    110.51 o 
   4  -8   1        7.54        9.56      4.21 o 
   5  -8   1      224.41      219.92     10.44 o 
   6  -8   1      423.55      434.74     15.33 o 
   7  -8   1      575.99      610.98     22.58 o 
   8  -8   1      480.81      467.22     25.29 o 
   9  -8   1      665.13      692.60     31.74 o 
  10  -8   1      156.62      151.75     16.70 o 
 -12  -7   1      518.95      550.41     19.55 o 
 -11  -7   1      151.07      144.37      7.63 o 
 -10  -7   1      145.42      164.59      7.14 o 
  -9  -7   1     1028.50     1088.90     20.57 o 
  -8  -7   1      195.82      184.89      6.95 o 
  -7  -7   1       95.25       93.08      3.66 o 
  -6  -7   1     2842.02     2801.59     39.05 o 
  -5  -7   1     1066.58     1099.39     15.77 o 
  -4  -7   1      171.47      145.95      7.92 o 
  -3  -7   1     2122.31     2032.44     50.59 o 
  -2  -7   1     2926.93     3191.76     86.38 o 
  -1  -7   1        1.06       14.07      0.95 o 
   0  -7   1     2274.95     2118.68     56.75 o 
   1  -7   1     6010.84     6571.44    190.89 o 
   2  -7   1     1609.93     1625.74     29.34 o 
   3  -7   1      430.48      407.22     10.78 o 
   4  -7   1      206.89      201.49      8.75 o 
   5  -7   1     4063.40     4048.51     83.99 o 
   6  -7   1     1673.99     1686.17     46.53 o 
   7  -7   1      156.57      131.17     89.72 o 
   8  -7   1      178.06      171.33     14.74 o 
   9  -7   1       96.01      109.33     12.09 o 
  10  -7   1      816.80      884.58     72.54 o 
 -12  -6   1      741.27      736.06     21.26 o 
 -11  -6   1      244.67      232.70      9.68 o 
 -10  -6   1       66.06       78.00      6.68 o 
  -9  -6   1     1252.47     1238.08     26.69 o 
  -8  -6   1      313.32      305.80      8.59 o 
  -7  -6   1      661.08      650.31     12.24 o 
  -6  -6   1     5276.50     5509.11     73.60 o 
  -5  -6   1      630.06      649.64      9.55 o 
  -4  -6   1      106.17       90.37      2.32 o 
  -3  -6   1        2.38        1.24      3.18 o 
  -2  -6   1     1155.68     1093.35     31.50 o 
  -1  -6   1     6449.82     5813.58    287.99 o 
   0  -6   1     3129.55     3259.49    110.72 o 
   1  -6   1        3.37       10.47      2.09 o 
   2  -6   1      702.51      731.64     15.28 o 
   3  -6   1     1987.64     2046.35     37.96 o 
   4  -6   1     1161.16     1096.08     25.14 o 
   5  -6   1     2201.63     2180.89     44.88 o 
   6  -6   1      494.91      533.07     23.38 o 
   7  -6   1      340.06      330.28     14.84 o 
   8  -6   1      225.18      229.91     13.49 o 
   9  -6   1      798.23      770.27     40.33 o 
  10  -6   1      345.90      355.08     22.15 o 
  11  -6   1      356.26      375.88     25.85 o 
 -12  -5   1     1097.77     1119.95     26.99 o 
 -11  -5   1      155.49      149.09     10.17 o 
 -10  -5   1        4.77        5.89      3.67 o 
  -9  -5   1       15.77       16.37      3.99 o 
  -8  -5   1      815.74      834.34     17.33 o 
  -7  -5   1     1642.95     1572.92     25.66 o 
  -6  -5   1      605.88      582.41      9.62 o 
  -5  -5   1        3.69       12.84      1.87 o 
  -4  -5   1     3813.39     3912.66     53.26 o 
  -3  -5   1     6080.04     6352.26    113.87 o 
  -2  -5   1     1478.90     1328.26     25.14 o 
  -1  -5   1     5998.59     6258.49    165.60 o 
   0  -5   1     3301.86     3805.79    145.32 o 
   1  -5   1     6138.57     6402.47    109.28 o 
   2  -5   1     3761.01     3931.04     69.24 o 
   3  -5   1     3298.67     3299.74     60.88 o 
   4  -5   1      680.48      606.36     15.94 o 
   5  -5   1      422.60      416.15     23.86 o 
   6  -5   1      121.33      116.89      8.75 o 
   7  -5   1     1874.57     1865.29    104.52 o 
   8  -5   1      292.30      303.10     14.84 o 
   9  -5   1      674.10      650.36     23.44 o 
  10  -5   1      849.83      858.55     70.39 o 
  11  -5   1       88.20      103.22     14.50 o 
 -13  -4   1     1987.57     2049.86     71.12 o 
 -12  -4   1      438.60      456.52     17.96 o 
 -11  -4   1       59.51       58.76      7.24 o 
 -10  -4   1      991.77      955.18     22.57 o 
  -9  -4   1     2384.01     2371.03     41.76 o 
  -8  -4   1      786.70      824.40     16.74 o 
  -7  -4   1     1332.12     1329.62     24.54 o 
  -6  -4   1      476.11      506.84      9.82 o 
  -5  -4   1     4741.28     4728.27     60.42 o 
  -4  -4   1     8672.12     8997.42    139.63 o 
  -3  -4   1     7157.56     7354.87    139.65 o 
  -2  -4   1     3870.26     3649.00    111.69 o 
  -1  -4   1     2040.95     2125.14     52.02 o 
   0  -4   1        0.53        8.48      1.15 o 
   1  -4   1    10446.30    10694.10    190.73 o 
   2  -4   1     2688.03     2692.35     46.36 o 
   3  -4   1      264.76      239.39      8.12 o 
   4  -4   1       11.54        0.32      1.28 o 
   5  -4   1      131.37      134.35      7.42 o 
   6  -4   1      702.12      693.20     38.42 o 
   7  -4   1      248.22      278.92     12.96 o 
   8  -4   1     1285.49     1361.14     41.28 o 
   9  -4   1     1976.02     1973.27    106.19 o 
  10  -4   1     1501.17     1474.00     90.20 o 
  11  -4   1        5.91        8.35      9.11 o 
  12  -4   1      468.16      532.87     63.23 o 
 -13  -3   1      464.73      483.71     32.80 o 
 -12  -3   1      273.81      290.22     14.30 o 
 -11  -3   1     1677.97     1682.95     35.61 o 
 -10  -3   1      962.09      943.95     22.76 o 
  -9  -3   1      975.86     1029.33     22.79 o 
  -8  -3   1        7.79        9.33      3.63 o 
  -7  -3   1      165.64      173.86      6.54 o 
  -6  -3   1     1774.96     1750.86     29.13 o 
  -5  -3   1     5302.60     5293.63     78.13 o 
  -4  -3   1      809.72      790.91     11.43 o 
  -3  -3   1     2927.41     2989.96     35.15 o 
  -2  -3   1     1160.88     1186.13     16.19 o 
  -1  -3   1      191.09      196.79      5.74 o 
   0  -3   1     4614.00     4588.05    174.67 o 
   1  -3   1     1530.55     1559.66     24.29 o 
   2  -3   1     1032.01     1038.23     18.05 o 
   3  -3   1     3967.21     4290.37    106.42 o 
   4  -3   1      987.32     1044.87     31.74 o 
   5  -3   1       27.15       22.76      4.72 o 
   6  -3   1     3469.74     3437.35    119.07 o 
   7  -3   1     4307.36     4408.97    178.25 o 
   8  -3   1      906.12      960.41     36.75 o 
   9  -3   1      339.14      346.02     19.81 o 
  10  -3   1        0.75        2.80      6.57 o 
  11  -3   1      534.02      614.36     78.51 o 
  12  -3   1     1088.41     1213.54    148.90 o 
 -13  -2   1       19.55       25.76      9.72 o 
 -12  -2   1     2048.75     2118.60     79.70 o 
 -11  -2   1     1777.03     1801.48     37.89 o 
 -10  -2   1      254.99      248.98     11.72 o 
  -9  -2   1      234.26      214.36      9.26 o 
  -8  -2   1       40.63       52.19      6.02 o 
  -7  -2   1        5.53        8.63      3.67 o 
  -6  -2   1     4570.40     4934.68     76.96 o 
  -5  -2   1     9777.58    10629.57    166.40 o 
  -4  -2   1      918.57      886.99     13.46 o 
  -3  -2   1      435.04      472.95      7.17 o 
  -2  -2   1      112.38      125.41      3.14 o 
  -1  -2   1     1617.23     1780.28     31.65 o 
   0  -2   1     2654.18     2489.77     34.76 o 
   1  -2   1       21.57       20.81      3.34 o 
   2  -2   1     1071.75     1112.44     27.20 o 
   3  -2   1       70.00       62.01      5.25 o 
   4  -2   1      986.26      971.68     31.97 o 
   5  -2   1     2827.83     2779.85    121.22 o 
   6  -2   1     9074.89     9090.23    370.34 o 
   7  -2   1      424.54      418.33     17.66 o 
   8  -2   1      786.73      798.81     32.93 o 
   9  -2   1      649.45      687.79     42.47 o 
  10  -2   1      234.55      255.71     23.86 o 
  11  -2   1      317.23      349.14     34.84 o 
  12  -2   1       82.39       95.10     14.00 o 
 -13  -1   1      703.85      735.32     45.53 o 
 -12  -1   1      696.17      782.80     37.94 o 
 -11  -1   1      276.45      290.07     16.03 o 
 -10  -1   1        1.70        2.99      4.11 o 
  -9  -1   1       11.73       13.76      5.65 o 
  -8  -1   1      288.89      307.38     12.31 o 
  -7  -1   1     1984.51     2063.33     46.74 o 
  -6  -1   1     4819.88     4840.69     91.45 o 
  -5  -1   1      604.61      516.68     12.15 o 
  -4  -1   1       71.06      100.08      4.23 o 
  -3  -1   1     5965.38     6448.33     92.70 o 
  -2  -1   1     5039.54     5447.89     62.99 o 
  -1  -1   1     7720.36     7821.55     89.32 o 
   1  -1   1      933.70      900.07     18.61 o 
   2  -1   1      517.64      544.67     10.63 o 
   3  -1   1     3408.62     3473.84     95.69 o 
   4  -1   1     1512.96     1458.79     33.41 o 
   5  -1   1     4597.38     4572.66    127.66 o 
   6  -1   1      808.75      839.49     25.05 o 
   7  -1   1     4083.84     4250.63    196.14 o 
   8  -1   1     5963.61     5954.49    178.49 o 
   9  -1   1     2878.38     2995.06    158.20 o 
  10  -1   1      162.35      180.17     13.36 o 
  11  -1   1        0.63        0.69      6.43 o 
  12  -1   1      120.61      121.06     14.13 o 
  13  -1   1      334.34      364.62     22.67 o 
 -13   0   1      301.37      345.88     23.93 o 
 -12   0   1      463.61      496.38     20.82 o 
 -11   0   1      186.57      189.81     14.68 o 
 -10   0   1      245.97      285.98     30.07 o 
  -9   0   1     2472.39     2587.37    111.43 o 
  -8   0   1     1227.74     1280.23     30.70 o 
  -7   0   1     1244.64     1258.95     30.48 o 
  -6   0   1     1322.66     1289.49     48.92 o 
  -5   0   1       11.80       20.02      3.87 o 
  -4   0   1     1106.97     1060.98     20.25 o 
  -3   0   1     3247.99     3345.23     56.86 o 
  -2   0   1     1312.97     1333.80     21.43 o 
   2   0   1    10332.45     9493.59    165.34 o 
   3   0   1     6446.29     6399.73    113.33 o 
   4   0   1      583.92      551.74     12.15 o 
   5   0   1      321.12      339.22      9.79 o 
   6   0   1     2116.90     2172.36     78.51 o 
   7   0   1     2552.70     2601.37     99.27 o 
   8   0   1     1778.12     1916.86     87.33 o 
   9   0   1      158.42      170.08     14.32 o 
  10   0   1       22.88       28.00      8.26 o 
  11   0   1       37.25       41.48      9.58 o 
  12   0   1       94.39      101.47     13.04 o 
  13   0   1     1324.52     1346.56     80.18 o 
 -13   1   1      377.16      400.21     36.27 o 
 -12   1   1      411.61      411.65     52.97 o 
 -11   1   1      249.70      267.52     26.73 o 
 -10   1   1      871.55      953.50     88.29 o 
  -9   1   1     2029.41     2133.70     99.50 o 
  -8   1   1     2465.11     2618.77    111.67 o 
  -7   1   1      822.71      847.11     28.63 o 
  -6   1   1       18.53       11.33      5.34 o 
  -5   1   1    11126.28    11957.95    241.06 o 
  -4   1   1     4087.81     4263.47     78.41 o 
  -3   1   1        6.66       18.81      3.37 o 
  -2   1   1     3483.81     3821.11     63.27 o 
   2   1   1    29122.72    23815.88    469.46 o 
   3   1   1      404.61      414.51     10.09 o 
   4   1   1     7853.96     8127.37    147.62 o 
   5   1   1       57.88       45.65      4.21 o 
   6   1   1      419.73      341.17     10.29 o 
   7   1   1     1919.65     1801.18     37.94 o 
   8   1   1     1053.08     1147.77     48.20 o 
   9   1   1      104.48      104.21      9.43 o 
  10   1   1      116.12      104.02     11.41 o 
  11   1   1      136.81      159.35     12.23 o 
  12   1   1      643.76      625.07     21.86 o 
  13   1   1      872.15      890.35     27.13 o 
 -12   2   1      194.12      218.22     22.23 o 
 -11   2   1     2085.70     2354.49    251.74 o 
 -10   2   1     2366.62     2532.67    206.41 o 
  -9   2   1      346.17      364.46     27.44 o 
  -8   2   1      360.12      374.03     27.44 o 
  -7   2   1      856.67      852.88     37.46 o 
  -6   2   1     2446.22     2398.72     48.42 o 
  -5   2   1     3620.68     3545.09     67.32 o 
  -4   2   1     1536.50     1614.03     30.54 o 
  -3   2   1      260.73      319.27      9.96 o 
  -2   2   1    15603.25    16248.04    312.65 o 
  -1   2   1       93.04       87.81      7.16 o 
   0   2   1      177.28      224.78      5.25 o 
   1   2   1     4252.78     4413.03     55.06 o 
   2   2   1     9546.06     9235.97    333.63 o 
   3   2   1     2174.32     2119.93     46.92 o 
   4   2   1     1783.21     1809.00     25.67 o 
   5   2   1       31.75       55.69      3.91 o 
   6   2   1     2316.08     2440.88     38.69 o 
   7   2   1     4663.27     4639.40     88.94 o 
   8   2   1      710.14      703.86     15.95 o 
   9   2   1      431.64      444.73     13.29 o 
  10   2   1      280.14      296.95     11.61 o 
  11   2   1      695.02      704.84     23.17 o 
  12   2   1     1080.65     1124.32     29.76 o 
  13   2   1      458.54      490.42     19.20 o 
 -12   3   1     1277.18     1468.08    198.29 o 
 -11   3   1      911.91     1041.66    140.55 o 
 -10   3   1       57.04       78.63     12.29 o 
  -9   3   1      287.43      296.16     22.43 o 
  -8   3   1      430.93      465.28     19.33 o 
  -7   3   1      670.28      673.63     26.01 o 
  -6   3   1     3301.80     3322.59     83.28 o 
  -5   3   1       53.50       34.64      5.06 o 
  -4   3   1        0.03        1.91      2.70 o 
  -3   3   1     1764.57     1875.82     33.75 o 
  -2   3   1    11811.60    12558.50    332.63 o 
  -1   3   1     2821.63     3234.24     53.79 o 
   0   3   1    31094.30    30739.43    630.20 o 
   1   3   1     7687.87     8055.57    161.78 o 
   2   3   1     1471.88     1497.63     26.53 o 
   3   3   1     6990.56     7174.10    150.23 o 
   4   3   1     1036.66      953.20     15.03 o 
   5   3   1      223.96      336.76      7.63 o 
   6   3   1      805.59      666.72     12.45 o 
   7   3   1     1416.16     1397.69     25.32 o 
   8   3   1       54.18       59.39      5.61 o 
   9   3   1     2983.86     3036.17     53.15 o 
  10   3   1     2698.29     2667.53     50.98 o 
  11   3   1       63.37       70.78      7.70 o 
  12   3   1       49.10       74.05     11.18 o 
  13   3   1      112.82      106.43     11.50 o 
 -12   4   1      174.78      208.99     22.43 o 
 -11   4   1       15.20       20.01     13.94 o 
 -10   4   1      885.46      968.77     91.87 o 
  -9   4   1     1134.52     1175.76     63.23 o 
  -8   4   1      724.70      819.64     36.75 o 
  -7   4   1      688.51      697.35     27.20 o 
  -6   4   1     2230.12     2362.72     60.13 o 
  -5   4   1      132.59      127.93     11.98 o 
  -4   4   1     1518.17     1510.72     29.86 o 
  -3   4   1     1049.11      965.93     26.73 o 
  -2   4   1       21.21       17.19      2.86 o 
  -1   4   1      927.71      981.89     16.70 o 
   0   4   1      457.97      444.07      7.42 o 
   1   4   1        7.35       14.21      1.12 o 
   2   4   1     1007.23     1029.08     12.15 o 
   3   4   1    11146.57    11156.71    243.98 o 
   4   4   1     1235.48     1109.63     14.40 o 
   5   4   1      276.82      231.51      5.80 o 
   6   4   1      916.05      983.42     16.62 o 
   7   4   1      192.91      154.74      7.44 o 
   8   4   1     5488.09     5563.77     91.64 o 
   9   4   1     3431.17     3399.93     58.76 o 
  10   4   1       52.88       51.66      6.88 o 
  11   4   1      819.15      771.38     19.53 o 
  12   4   1      198.38      204.29     14.82 o 
  13   4   1      787.35      883.11     26.82 o 
 -12   5   1       12.88       17.67     12.36 o 
 -11   5   1      127.10      140.31     16.46 o 
 -10   5   1     1276.22     1356.65    107.86 o 
  -9   5   1      795.66      803.03     53.69 o 
  -8   5   1       87.00       92.42     11.69 o 
  -7   5   1      791.18      793.06     24.10 o 
  -6   5   1     1933.51     1942.95     43.02 o 
  -5   5   1      203.33      209.75      9.45 o 
  -4   5   1     6652.84     6946.67    188.03 o 
  -3   5   1     7540.48     8101.01    153.21 o 
  -2   5   1       13.81       37.65      3.37 o 
  -1   5   1     1462.05     1596.51     29.59 o 
   0   5   1     1463.03     1628.10     25.14 o 
   1   5   1     7116.05     7823.75    109.19 o 
   2   5   1    16264.07    15993.07    512.29 o 
   3   5   1     5250.21     5183.92     62.39 o 
   4   5   1      181.04      204.73      4.24 o 
   5   5   1       42.74       59.64      3.06 o 
   6   5   1     1391.67     1404.20     22.75 o 
   7   5   1     4305.85     4318.15     67.86 o 
   8   5   1     3030.60     3006.27     50.91 o 
   9   5   1       10.82       10.69      3.76 o 
  10   5   1     1384.67     1293.01     27.52 o 
  11   5   1      734.43      726.66     18.60 o 
  12   5   1      148.46      195.64     10.64 o 
 -11   6   1      173.14      173.10     23.62 o 
 -10   6   1      690.05      760.56     57.51 o 
  -9   6   1     1000.34     1010.08     62.76 o 
  -8   6   1      587.24      596.24     29.35 o 
  -7   6   1      313.30      314.55     15.51 o 
  -6   6   1      191.87      192.95     13.33 o 
  -5   6   1     3540.13     3501.01     98.79 o 
  -4   6   1     3560.03     3627.17     70.34 o 
  -3   6   1     4318.91     4516.07     84.17 o 
  -2   6   1     4395.44     4963.24     89.41 o 
  -1   6   1      190.40      171.30      5.97 o 
   0   6   1      178.93      113.90      3.19 o 
   1   6   1     6210.28     6776.89    109.70 o 
   2   6   1     7111.65     7269.62    132.12 o 
   3   6   1      485.01      529.84      8.06 o 
   4   6   1     2025.87     1895.89     23.34 o 
   5   6   1     1769.82     1669.68     21.43 o 
   6   6   1      783.79      786.06     11.97 o 
   7   6   1      570.00      570.14     12.12 o 
   8   6   1       64.50       68.24      5.20 o 
   9   6   1      191.22      182.85      7.10 o 
  10   6   1      390.03      412.45     11.83 o 
  11   6   1      278.42      278.13     10.68 o 
  12   6   1      361.83      374.58     13.63 o 
 -11   7   1      867.10      966.06    157.25 o 
 -10   7   1      913.79      929.48     80.89 o 
  -9   7   1      528.15      511.61     46.05 o 
  -8   7   1      608.80      643.50     23.26 o 
  -7   7   1     1239.59     1315.12     34.24 o 
  -6   7   1      469.90      454.81     22.43 o 
  -5   7   1     2785.63     2942.05     61.24 o 
  -4   7   1      750.30      762.63     20.64 o 
  -3   7   1     1381.72     1469.11     29.51 o 
  -2   7   1     5094.98     5235.75     97.69 o 
  -1   7   1      443.63      388.44      9.17 o 
   0   7   1      433.40      392.42      9.51 o 
   1   7   1      467.72      480.29      7.27 o 
   2   7   1        2.13        4.41      1.11 o 
   3   7   1     2743.99     2606.85     51.90 o 
   4   7   1     2215.89     2247.84     27.83 o 
   5   7   1      611.22      606.70      9.22 o 
   6   7   1       32.57       29.16      3.03 o 
   7   7   1        0.50        3.76      2.05 o 
   8   7   1       64.19       60.45      4.07 o 
   9   7   1      551.67      540.45     13.31 o 
  10   7   1      473.91      495.47     13.10 o 
  11   7   1       14.79       14.14      4.47 o 
  12   7   1      365.38      396.71     13.53 o 
 -10   8   1        3.29        4.96     11.03 o 
  -9   8   1     1092.79     1108.46     55.60 o 
  -8   8   1     2018.04     2074.54     88.29 o 
  -7   8   1      129.06       84.39     75.64 o 
  -6   8   1       63.61       78.82      9.68 o 
  -5   8   1       14.26       18.93      6.50 o 
  -4   8   1      342.15      374.35     12.31 o 
  -3   8   1     3847.95     3984.50     76.39 o 
  -2   8   1     2167.76     2056.26     38.29 o 
  -1   8   1     1219.45     1232.53     24.13 o 
   0   8   1       67.82       66.60      3.45 o 
   1   8   1      330.54      370.27      5.80 o 
   2   8   1      501.15      470.13     13.26 o 
   3   8   1     3637.12     3641.91     81.87 o 
   4   8   1      858.69      826.48     15.43 o 
   5   8   1      101.35      109.90      4.27 o 
   6   8   1      224.54      219.48      5.14 o 
   7   8   1       11.16       17.70      2.32 o 
   8   8   1      433.61      428.41     10.32 o 
   9   8   1     2835.26     2764.09     57.38 o 
  10   8   1     1269.42     1289.92     34.10 o 
  11   8   1       24.39       25.43      4.83 o 
  12   8   1       89.36       75.64      7.09 o 
  -9   9   1     1282.63     1334.05     97.12 o 
  -8   9   1      645.39      636.63     32.93 o 
  -7   9   1      147.90      144.95     10.96 o 
  -6   9   1      149.44      140.52     12.17 o 
  -5   9   1     1255.65     1306.56     31.38 o 
  -4   9   1     1041.28     1072.81     27.45 o 
  -3   9   1     3046.24     3219.87     65.15 o 
  -2   9   1      407.31      419.88     12.04 o 
  -1   9   1       16.17       16.28      3.25 o 
   0   9   1       54.29       59.48      3.67 o 
   1   9   1       18.59       26.92      2.24 o 
   2   9   1     1148.46     1249.33     27.01 o 
   3   9   1     6297.57     6478.98    184.69 o 
   4   9   1     2334.22     2358.57     51.39 o 
   5   9   1      180.24      176.16      5.16 o 
   6   9   1       89.97       90.46      3.05 o 
   7   9   1      125.29      129.70      4.49 o 
   8   9   1     2831.63     2822.48     46.93 o 
   9   9   1     1528.66     1537.72     27.46 o 
  10   9   1        3.55        4.27      3.05 o 
  11   9   1      336.63      328.74     10.58 o 
  -9  10   1      358.08      298.55    191.13 o 
  -8  10   1        4.83       10.98      7.42 o 
  -7  10   1      205.77      208.14     14.89 o 
  -6  10   1       85.99       88.67      8.56 o 
  -5  10   1      389.29      365.27     15.82 o 
  -4  10   1     1009.83     1064.59     27.28 o 
  -3  10   1     4505.79     4582.34     90.93 o 
  -2  10   1     1168.16     1185.34     25.68 o 
  -1  10   1       58.53       65.13      3.65 o 
   0  10   1      156.70      160.08      5.98 o 
   1  10   1      669.80      748.27     11.28 o 
   2  10   1      747.31      745.22     11.19 o 
   3  10   1      241.02      233.85     15.75 o 
   4  10   1        2.47        5.25      7.16 o 
   5  10   1      975.27      965.78     48.92 o 
   6  10   1     2453.46     2411.50     43.42 o 
   7  10   1     2187.74     2136.72     29.48 o 
   8  10   1      991.38      992.86     16.07 o 
   9  10   1        1.84        3.26      2.12 o 
  10  10   1      414.82      466.06     11.45 o 
  -8  11   1       22.29       21.09      8.60 o 
  -7  11   1      183.59      202.32     13.33 o 
  -6  11   1      385.76      377.12     17.18 o 
  -5  11   1      435.14      424.11     14.80 o 
  -4  11   1      439.62      444.78     13.98 o 
  -3  11   1      312.98      302.71     11.58 o 
  -2  11   1       47.06       54.38      4.55 o 
  -1  11   1      964.68     1031.56     34.84 o 
   0  11   1     2638.06     2622.80     51.14 o 
   1  11   1      846.64      913.79     17.01 o 
   2  11   1      147.50      174.67     14.79 o 
   3  11   1      606.71      616.11     27.20 o 
   4  11   1     1736.45     1764.35     59.18 o 
   5  11   1      426.10      439.54     31.50 o 
   6  11   1      736.46      668.79     21.93 o 
   7  11   1       23.42       21.81      7.74 o 
   8  11   1      118.32      119.31     12.15 o 
   9  11   1      153.47      162.26     21.48 o 
  10  11   1     2099.28     1991.99     81.13 o 
  -7  12   1      972.86     1001.36     57.51 o 
  -6  12   1      569.71      556.44     25.53 o 
  -5  12   1      298.27      287.07     14.68 o 
  -4  12   1      368.13      368.97     14.79 o 
  -3  12   1      187.32      186.99      8.22 o 
  -2  12   1     1103.16     1149.42     23.95 o 
  -1  12   1     1161.33     1227.33     36.75 o 
   0  12   1      969.24      951.23     16.67 o 
   1  12   1       12.47       14.74      1.25 o 
   2  12   1      464.43      459.58     24.82 o 
   3  12   1     1537.26     1470.37     52.97 o 
   4  12   1     3351.74     3300.57    106.42 o 
   5  12   1      133.78      115.01     15.75 o 
   6  12   1        3.89        2.86      7.64 o 
   7  12   1       31.26       34.84     10.32 o 
   8  12   1      135.06      141.20     19.81 o 
   9  12   1      576.19      531.88     35.55 o 
  -5  13   1      288.12      278.33     18.85 o 
  -4  13   1      185.91      179.21      9.45 o 
  -3  13   1     1639.48     1650.75     35.75 o 
  -2  13   1     1561.63     1587.84     68.96 o 
  -1  13   1        1.14        4.61      3.84 o 
   0  13   1      762.26      779.38     23.72 o 
   1  13   1      307.41      327.86     22.43 o 
   2  13   1      164.02      154.62     16.70 o 
   3  13   1      824.71      815.60     36.27 o 
   4  13   1      574.77      591.30     30.54 o 
   5  13   1      127.52      125.04     16.23 o 
   6  13   1      184.26      179.92     18.14 o 
   7  13   1      134.91      158.44     18.61 o 
   8  13   1      194.69      181.66     16.46 o 
  -4  14   1      251.22      281.17     18.85 o 
  -3  14   1      284.62      286.30     12.52 o 
  -2  14   1      164.35      161.86      8.29 o 
  -1  14   1      193.47      318.32     36.27 o 
   0  14   1      291.56      290.64     23.38 o 
   1  14   1       99.20      109.29     16.70 o 
   2  14   1      580.73      582.23     31.50 o 
   3  14   1     1005.29     1028.92     45.34 o 
   4  14   1       20.11       20.52     12.41 o 
   5  14   1      171.93      171.33     19.57 o 
   6  14   1      608.10      603.71     33.88 o 
  -1  15   1      329.78      387.04     29.11 o 
   0  15   1      569.54      603.71     35.79 o 
  -4 -14   2      152.86      183.26     21.95 o 
  -3 -14   2      378.10      384.65     28.63 o 
  -2 -14   2       45.85       34.84     14.32 o 
  -1 -14   2       65.52       70.63     17.66 o 
   2 -14   2     1478.65     1605.43     68.72 o 
  -7 -13   2      233.27      236.71     23.38 o 
  -6 -13   2      489.08      477.24     30.54 o 
  -5 -13   2       80.22       90.20     16.70 o 
  -4 -13   2      598.35      626.61     34.36 o 
  -3 -13   2      274.33      296.36     24.82 o 
  -2 -13   2      600.24      629.00     35.32 o 
  -1 -13   2     2918.36     2996.10    106.42 o 
   0 -13   2     1297.36     1360.13     57.27 o 
   1 -13   2      365.21      432.85     29.59 o 
   2 -13   2      836.81      881.81     20.39 o 
   3 -13   2       63.01       55.85      5.03 o 
   4 -13   2     1278.00     1367.95     31.86 o 
  -8 -12   2      664.97      631.15     27.16 o 
  -7 -12   2      624.82      624.70     34.36 o 
  -6 -12   2      326.10      332.16     24.34 o 
  -5 -12   2       34.33       32.93     12.41 o 
  -4 -12   2      375.52      418.06     26.25 o 
  -3 -12   2      725.92      727.31     34.36 o 
  -2 -12   2     2276.19     2319.37     80.65 o 
  -1 -12   2     1416.49     1474.66     56.79 o 
   0 -12   2      499.14      513.98     30.07 o 
   1 -12   2       55.76       51.19      4.02 o 
   2 -12   2        9.18        8.77      2.44 o 
   3 -12   2      158.54      164.25      8.02 o 
   4 -12   2     1407.13     1418.39     34.04 o 
   5 -12   2      575.52      529.03     17.17 o 
   6 -12   2      240.93      248.31     12.96 o 
  -9 -11   2      475.00      444.55     23.11 o 
  -8 -11   2     1925.57     1851.30     83.28 o 
  -7 -11   2     1218.59     1152.32     55.84 o 
  -6 -11   2     1244.92     1228.89     50.11 o 
  -5 -11   2      114.47      119.31     15.75 o 
  -4 -11   2      493.00      539.76     28.16 o 
  -3 -11   2     2534.84     2495.00     82.08 o 
  -2 -11   2     1870.74     1912.77     77.79 o 
  -1 -11   2      267.32      299.71     20.52 o 
   0 -11   2      132.18      131.63      4.15 o 
   1 -11   2      663.13      656.03     24.90 o 
   2 -11   2      792.51      796.84     19.09 o 
   3 -11   2     1686.63     1668.13     60.85 o 
   4 -11   2     1457.73     1387.86     30.96 o 
   5 -11   2       67.97       63.83     10.74 o 
   6 -11   2      363.31      348.00     16.74 o 
   7 -11   2      313.81      286.37     16.97 o 
 -10 -10   2      568.06      535.94     36.27 o 
  -9 -10   2     1422.14     1360.02     58.46 o 
  -8 -10   2      490.53      489.68     24.30 o 
  -7 -10   2      135.85      129.25     12.13 o 
  -6 -10   2      173.27      183.09     12.81 o 
  -5 -10   2      363.61      404.70     22.91 o 
  -4 -10   2     2443.37     2491.18     80.18 o 
  -3 -10   2     1968.11     1928.04     63.95 o 
  -2 -10   2      158.01      172.76     16.70 o 
  -1 -10   2     1238.36     1263.25     45.34 o 
   0 -10   2     1863.36     1967.99     46.49 o 
   1 -10   2      146.40      130.64      5.99 o 
   2 -10   2       96.55       86.20      5.16 o 
   3 -10   2       31.08       31.97      3.78 o 
   4 -10   2      563.45      531.18     28.87 o 
   5 -10   2      173.29      168.27     10.25 o 
   6 -10   2      723.03      699.90     22.91 o 
   7 -10   2      491.54      467.09     19.77 o 
   8 -10   2      162.99      183.45     15.10 o 
 -11  -9   2      775.29      754.99     43.91 o 
 -10  -9   2      488.08      456.91     14.67 o 
  -9  -9   2        5.63        7.04      2.13 o 
  -8  -9   2      144.23      143.60      4.56 o 
  -7  -9   2      435.46      390.49      7.31 o 
  -6  -9   2     1474.14     1429.32     52.50 o 
  -5  -9   2      232.88      219.76     11.81 o 
  -4  -9   2      184.48      177.53     15.27 o 
  -3  -9   2       21.26       31.50      8.59 o 
  -2  -9   2      370.90      388.47     20.04 o 
  -1  -9   2      974.83     1026.06     36.27 o 
   0  -9   2     2219.53     2246.39     94.37 o 
   1  -9   2       19.58       25.62      2.86 o 
   2  -9   2       35.87       35.48      4.77 o 
   3  -9   2        9.95       16.15      3.53 o 
   4  -9   2       46.15       53.31      5.37 o 
   5  -9   2     1203.91     1164.20     27.83 o 
   6  -9   2     1917.82     1768.86     41.10 o 
   7  -9   2       77.52       75.65      8.90 o 
   8  -9   2       14.20       20.29      7.40 o 
   9  -9   2       52.47       58.49     10.96 o 
 -11  -8   2        2.27        3.25      3.47 o 
 -10  -8   2       19.17       16.86      3.95 o 
  -9  -8   2       22.49       32.25      4.34 o 
  -8  -8   2     1365.46     1356.44     20.97 o 
  -7  -8   2     1623.54     1579.56     22.96 o 
  -6  -8   2     3786.30     3789.14     57.83 o 
  -5  -8   2        0.92        1.67      4.05 o 
  -4  -8   2       15.30       26.58      5.90 o 
  -3  -8   2       95.38      102.13     10.50 o 
  -2  -8   2      639.16      683.40     25.77 o 
  -1  -8   2     3282.82     3355.46     95.45 o 
   0  -8   2     4221.77     4488.36    122.96 o 
   1  -8   2      304.24      331.68     10.50 o 
   2  -8   2        7.09       13.29      4.21 o 
   3  -8   2      654.28      655.98     15.33 o 
   4  -8   2     5401.17     5380.31    109.26 o 
   5  -8   2     3744.84     3677.23     78.70 o 
   6  -8   2     1661.77     1656.10     41.36 o 
   7  -8   2        0.19        0.00      5.27 o 
   8  -8   2      293.98      263.16     52.50 o 
   9  -8   2      618.64      615.03     26.39 o 
  10  -8   2     1149.35     1173.58     53.45 o 
 -12  -7   2      540.35      530.92     15.98 o 
 -11  -7   2        0.36        4.58      5.24 o 
 -10  -7   2        7.25        5.29      4.68 o 
  -9  -7   2      225.08      225.93      8.47 o 
  -8  -7   2     2425.06     2456.94     39.57 o 
  -7  -7   2     1110.55     1108.37     17.71 o 
  -6  -7   2     1454.37     1494.49     20.55 o 
  -5  -7   2       25.11       24.80      1.81 o 
  -4  -7   2       88.49       89.86      8.35 o 
  -3  -7   2      267.73      274.89     13.84 o 
  -2  -7   2     4312.36     4293.71    117.40 o 
  -1  -7   2     4283.41     4418.26    126.95 o 
   0  -7   2      170.72      176.43      3.69 o 
   1  -7   2      462.60      445.08      9.31 o 
   2  -7   2     2460.15     2547.13     45.03 o 
   3  -7   2      857.50      848.54     19.49 o 
   4  -7   2     3594.98     3447.74     67.49 o 
   5  -7   2      811.06      818.74     21.25 o 
   6  -7   2      194.53      199.44     10.78 o 
   7  -7   2      996.10     1048.01     38.66 o 
   8  -7   2      473.98      496.47     21.44 o 
   9  -7   2       58.73       67.25     10.19 o 
  10  -7   2       31.10       52.12     17.66 o 
 -12  -6   2        0.08        4.82      4.49 o 
 -11  -6   2       11.83       11.63      5.30 o 
 -10  -6   2       42.09       47.15      5.28 o 
  -9  -6   2       66.41       73.21      5.13 o 
  -8  -6   2      545.11      536.18     11.38 o 
  -7  -6   2     2758.45     2811.87     39.50 o 
  -6  -6   2       26.16       26.88      2.33 o 
  -5  -6   2      884.55      875.90     12.25 o 
  -4  -6   2      654.31      612.32      9.50 o 
  -3  -6   2     1921.31     1841.68     52.97 o 
  -2  -6   2     2386.62     2214.38     64.90 o 
  -1  -6   2     1192.67     1368.87     21.18 o 
   0  -6   2     3986.96     4028.24    138.64 o 
   1  -6   2     3568.17     3330.99     93.30 o 
   2  -6   2      459.37      370.07      8.42 o 
   3  -6   2      696.48      700.51     21.24 o 
   4  -6   2      638.33      716.15     17.04 o 
   5  -6   2      319.43      335.32     11.64 o 
   6  -6   2     2140.18     2159.02     65.86 o 
   7  -6   2     1008.16     1005.42     45.10 o 
   8  -6   2       82.87       99.21     10.11 o 
   9  -6   2        4.22        3.47      7.00 o 
  10  -6   2        4.53       12.39      8.08 o 
  11  -6   2      141.41      134.62     15.48 o 
 -12  -5   2      139.66      158.38     10.25 o 
 -11  -5   2      633.43      682.82     18.94 o 
 -10  -5   2      569.22      581.96     14.71 o 
  -9  -5   2     1846.90     1851.11     34.11 o 
  -8  -5   2      648.69      669.41     14.05 o 
  -7  -5   2       89.48       89.98      4.60 o 
  -6  -5   2     6144.28     6329.70     85.29 o 
  -5  -5   2     8845.45     9284.79    125.02 o 
  -4  -5   2     6868.97     7332.39    102.77 o 
  -3  -5   2      567.97      489.09      8.68 o 
  -2  -5   2     1243.80     1382.23     26.66 o 
  -1  -5   2      492.44      428.22     10.77 o 
   0  -5   2     6802.41     6673.98    154.15 o 
   1  -5   2     3314.47     3236.75     62.76 o 
   2  -5   2      292.02      306.35      8.12 o 
   3  -5   2        5.16       18.34     12.89 o 
   4  -5   2     1638.52     1706.64     33.41 o 
   5  -5   2     1747.25     1879.84     53.93 o 
   6  -5   2     2493.34     2433.54     81.13 o 
   7  -5   2      869.37      886.05     50.83 o 
   8  -5   2        6.89       10.25      6.24 o 
   9  -5   2        0.20        2.20      6.71 o 
  10  -5   2       18.59       12.00      8.08 o 
  11  -5   2      620.19      598.00     26.32 o 
 -12  -4   2     1749.11     1836.88     47.36 o 
 -11  -4   2     1951.52     2022.85     40.50 o 
 -10  -4   2      618.82      631.10     16.12 o 
  -9  -4   2      327.13      337.18     11.10 o 
  -8  -4   2     1148.84     1139.55     21.34 o 
  -7  -4   2     1149.85     1211.30     20.97 o 
  -6  -4   2     4517.95     4449.87     67.66 o 
  -5  -4   2      617.09      538.75      9.53 o 
  -4  -4   2      137.21      158.31      3.90 o 
  -3  -4   2      293.22      293.61      4.30 o 
  -2  -4   2      145.61      131.74      2.27 o 
  -1  -4   2     1220.02     1107.42     29.11 o 
   0  -4   2     1728.17     1552.86     23.11 o 
   1  -4   2     1550.28     1580.03     25.54 o 
   2  -4   2       67.73       57.01      3.19 o 
   3  -4   2     2883.24     3153.10     56.02 o 
   4  -4   2      586.43      624.70     20.04 o 
   5  -4   2       56.49       42.94      5.06 o 
   6  -4   2     1069.59     1066.30     34.36 o 
   7  -4   2        0.30        0.00      4.05 o 
   8  -4   2       62.70       50.93      8.60 o 
   9  -4   2       90.46      117.24     17.85 o 
  10  -4   2      521.23      550.41     23.07 o 
  11  -4   2     1494.65     1526.12     78.74 o 
  12  -4   2      344.04      350.25     22.58 o 
 -13  -3   2      555.32      583.74     31.85 o 
 -12  -3   2     1574.19     1727.27     54.03 o 
 -11  -3   2      197.87      203.25     13.72 o 
 -10  -3   2      228.95      246.24     10.23 o 
  -9  -3   2      461.42      466.39     16.97 o 
  -8  -3   2      947.71      963.49     19.95 o 
  -7  -3   2     1805.72     1888.42     31.06 o 
  -6  -3   2     1605.31     1666.33     27.13 o 
  -5  -3   2      610.71      668.65     11.38 o 
  -4  -3   2      941.97      941.28     12.22 o 
  -3  -3   2      684.47      617.58      8.06 o 
  -2  -3   2      350.71      315.65      5.01 o 
  -1  -3   2       63.91      101.88      2.62 o 
   0  -3   2       15.80       17.23      1.35 o 
   1  -3   2      293.03      266.38      6.07 o 
   2  -3   2      593.72      508.39      9.95 o 
   3  -3   2     8502.96     8867.55    230.98 o 
   4  -3   2     8036.05     8497.72    163.16 o 
   5  -3   2      571.47      543.07     19.33 o 
   6  -3   2      767.34      765.02     30.30 o 
   7  -3   2        7.28        8.42      5.56 o 
   8  -3   2      475.39      453.82     29.11 o 
   9  -3   2     1865.22     1868.94    123.84 o 
  10  -3   2     1592.00     1618.89     90.44 o 
  11  -3   2      529.49      556.53     35.08 o 
  12  -3   2       86.00      111.61     16.36 o 
 -13  -2   2      758.89      831.34     47.24 o 
 -12  -2   2      379.71      386.58     16.54 o 
 -11  -2   2      287.61      308.77     14.93 o 
 -10  -2   2      893.56      896.04     22.21 o 
  -9  -2   2      279.18      290.84     10.44 o 
  -8  -2   2      141.08      163.56      8.21 o 
  -7  -2   2     1187.46     1133.15     21.41 o 
  -6  -2   2       41.34       46.48      3.84 o 
  -5  -2   2      479.10      483.82      9.95 o 
  -4  -2   2     2711.67     2678.02     39.99 o 
  -3  -2   2     9254.49     9980.06    128.29 o 
  -2  -2   2    13086.37    13798.12    179.72 o 
  -1  -2   2     8249.58     8535.89    121.37 o 
   0  -2   2      790.65      798.58     12.29 o 
   1  -2   2     7120.36     6773.47    115.41 o 
   2  -2   2     7543.13     7271.67    182.30 o 
   3  -2   2     5548.57     5452.61    109.76 o 
   4  -2   2     5661.13     5872.43    159.16 o 
   5  -2   2     1996.47     1979.07     62.52 o 
   6  -2   2     1349.23     1306.76     40.80 o 
   7  -2   2     7813.78     7736.07    274.89 o 
   8  -2   2     4597.26     4603.16    225.49 o 
   9  -2   2      248.09      234.06     13.84 o 
  10  -2   2        1.38        2.40      5.56 o 
  11  -2   2       77.81      100.72     12.81 o 
  12  -2   2      271.77      287.80     23.86 o 
 -13  -1   2      102.60      115.10     11.84 o 
 -12  -1   2        4.46        4.61      5.69 o 
 -11  -1   2     1089.53     1130.09     29.70 o 
 -10  -1   2      993.07     1040.98     27.81 o 
  -9  -1   2      575.32      568.09     15.33 o 
  -8  -1   2        9.59       12.98      4.22 o 
  -7  -1   2      891.70      906.75     17.53 o 
  -6  -1   2       46.44       51.69      4.56 o 
  -5  -1   2     1431.68     1421.00     22.91 o 
  -4  -1   2     6362.31     6555.62     96.33 o 
  -3  -1   2     3384.78     3556.15     48.86 o 
  -2  -1   2     1747.35     1838.74     21.04 o 
  -1  -1   2     3812.80     4076.76     81.84 o 
   0  -1   2     8374.54     8445.48    159.16 o 
   1  -1   2       39.51       48.20      3.82 o 
   2  -1   2     3886.39     3716.88     61.41 o 
   3  -1   2        3.77        7.87      2.70 o 
   4  -1   2       36.14       32.67      3.87 o 
   5  -1   2       92.59       56.98      5.22 o 
   6  -1   2     4878.29     4814.47    179.20 o 
   7  -1   2      330.45      313.78     12.65 o 
   8  -1   2       60.65       66.65     10.76 o 
   9  -1   2      261.86      288.21     19.57 o 
  10  -1   2       43.83       48.14      9.09 o 
  11  -1   2      166.17      177.68     13.98 o 
  12  -1   2      227.66      233.62     16.44 o 
 -13   0   2        0.06        0.00      5.65 o 
 -12   0   2      118.91      137.20     11.75 o 
 -11   0   2      702.79      777.46     28.58 o 
 -10   0   2      543.12      576.49     43.67 o 
  -9   0   2     1014.65      987.63     40.57 o 
  -8   0   2       30.18       45.45     10.50 o 
  -7   0   2        0.46        3.53      3.87 o 
  -6   0   2      550.84      494.49     13.66 o 
  -5   0   2     3226.17     3081.24     56.86 o 
  -4   0   2     3152.79     3349.01     61.01 o 
  -3   0   2      140.57      181.44      7.15 o 
  -2   0   2    17293.26    17462.59    273.61 o 
  -1   0   2     4554.45     4859.70     80.65 o 
   0   0   2    12974.53    12706.92    317.84 o 
   1   0   2    10251.93     9538.44    163.81 o 
   2   0   2      783.05      792.42     16.70 o 
   3   0   2      200.72      167.08      5.74 o 
   4   0   2     3899.83     3738.00     86.86 o 
   5   0   2     2604.35     2434.29     67.29 o 
   6   0   2     3581.67     3470.81    106.66 o 
   7   0   2        8.70        2.12      3.87 o 
   8   0   2      591.26      600.59     18.89 o 
   9   0   2     2281.07     2340.35     86.62 o 
  10   0   2     1009.18     1006.12     34.84 o 
  11   0   2      599.58      610.67     25.91 o 
  12   0   2      190.80      205.94     15.08 o 
  13   0   2       35.35       39.47     13.47 o 
 -13   1   2      130.28      141.32     14.96 o 
 -12   1   2     1663.89     1778.22    170.61 o 
 -11   1   2     2712.50     2893.60    241.72 o 
 -10   1   2      444.45      464.07     25.05 o 
  -9   1   2      706.46      713.67     23.62 o 
  -8   1   2     3139.10     3220.34    113.58 o 
  -7   1   2     2748.33     2660.14     55.34 o 
  -6   1   2     4923.66     4939.17     96.18 o 
  -5   1   2     3672.11     4074.73     76.77 o 
  -4   1   2      242.46      330.92      9.45 o 
  -3   1   2     6631.18     7100.04    128.06 o 
  -2   1   2    55783.41    51164.45   1173.17 o 
  -1   1   2     3992.23     4325.46     69.68 o 
   0   1   2     7214.24     7223.56    357.93 o 
   1   1   2      825.14      841.28     14.32 o 
   2   1   2     2300.51     2243.06     37.70 o 
   3   1   2       66.77       56.55      3.71 o 
   4   1   2     6491.34     6529.60    118.62 o 
   5   1   2     1317.12     1255.61     24.13 o 
   6   1   2     1350.14     1357.39     27.67 o 
   7   1   2       43.11       41.26      5.90 o 
   8   1   2     2390.91     2409.00     69.92 o 
   9   1   2      331.36      363.82     14.99 o 
  10   1   2      566.13      585.71     30.30 o 
  11   1   2      635.09      640.21     22.58 o 
  12   1   2      134.71      130.12     12.61 o 
  13   1   2        2.80        4.07      6.22 o 
 -12   2   2     2016.42     2260.09    235.52 o 
 -11   2   2      227.30      272.50     29.83 o 
 -10   2   2       47.22       46.71     13.42 o 
  -9   2   2     1477.26     1605.29    120.03 o 
  -8   2   2      800.65      863.11     32.93 o 
  -7   2   2     1497.65     1564.81     35.77 o 
  -6   2   2      988.67     1010.67     24.58 o 
  -5   2   2      426.43      459.67     12.99 o 
  -4   2   2     5023.02     5337.84     98.54 o 
  -3   2   2     8085.53     8917.78    167.36 o 
  -2   2   2      489.20      525.69     11.47 o 
  -1   2   2      337.44      358.21      7.40 o 
   1   2   2     3345.52     3568.28     39.29 o 
   2   2   2      600.54      693.10      9.72 o 
   3   2   2      975.88      920.80     17.90 o 
   4   2   2      332.09      394.30      8.94 o 
   5   2   2       30.70       55.73      4.21 o 
   6   2   2       13.59      194.15    105.47 o 
   7   2   2      191.17      150.67      9.78 o 
   8   2   2     2842.20     2832.37     58.89 o 
   9   2   2     2032.24     2175.08     48.75 o 
  10   2   2      389.67      402.09     14.75 o 
  11   2   2       14.93       14.51      5.69 o 
  12   2   2       62.78       48.34      9.85 o 
  13   2   2      283.62      293.36     18.20 o 
 -12   3   2       82.14      104.92     16.78 o 
 -11   3   2      232.58      276.50     48.92 o 
 -10   3   2     1244.34     1323.29    108.57 o 
  -9   3   2     1342.45     1478.85     96.16 o 
  -8   3   2       97.19      109.28     10.63 o 
  -7   3   2       38.34       42.69      7.25 o 
  -6   3   2      618.82      694.10     18.73 o 
  -5   3   2      222.49      183.82      9.89 o 
  -4   3   2      179.93       99.16      6.07 o 
  -3   3   2       86.87      129.57      6.07 o 
  -2   3   2     1690.67     1758.77    203.06 o 
  -1   3   2     2525.89     2754.14     64.43 o 
   0   3   2      386.15      413.76     11.45 o 
   1   3   2     3156.58     3351.31     37.56 o 
   2   3   2    15982.46    15050.83    257.82 o 
   3   3   2     4901.30     4975.86    136.49 o 
   4   3   2     2186.74     2248.87     31.40 o 
   5   3   2       26.20       23.86      3.04 o 
   6   3   2     2852.21     2816.94     43.20 o 
   7   3   2     1772.66     1663.69     27.97 o 
   8   3   2     3425.80     3379.02     57.87 o 
   9   3   2     1199.47     1190.66     24.83 o 
  10   3   2      274.25      320.79     13.18 o 
  11   3   2     1040.96     1002.57     25.59 o 
  12   3   2      707.00      733.23     21.02 o 
  13   3   2     1142.45     1161.29     36.18 o 
 -12   4   2      108.11      125.72     23.62 o 
 -11   4   2      790.46      885.90    118.12 o 
 -10   4   2      787.60      852.52     88.53 o 
  -9   4   2       88.52       88.75     11.46 o 
  -8   4   2        6.91       10.98      7.09 o 
  -7   4   2      485.90      526.76     17.71 o 
  -6   4   2     1948.34     2011.52     43.53 o 
  -5   4   2     5391.85     5723.78    112.35 o 
  -4   4   2     2227.97     2191.47     42.17 o 
  -3   4   2        6.90       20.23      3.82 o 
  -2   4   2      413.00      451.94     18.61 o 
  -1   4   2        7.08        7.42      2.17 o 
   0   4   2    27650.75    28422.83    828.96 o 
   1   4   2    11234.46    11844.94    176.75 o 
   2   4   2     2543.68     2466.28     32.07 o 
   3   4   2      132.88      137.77      3.40 o 
   4   4   2     8915.64     9199.64    183.30 o 
   5   4   2     5620.94     5546.75     86.12 o 
   6   4   2     1753.37     1636.85     25.72 o 
   7   4   2      827.62      773.30     14.98 o 
   8   4   2      769.48      769.54     16.53 o 
   9   4   2      438.79      437.52     12.46 o 
  10   4   2     1913.05     1876.16     37.47 o 
  11   4   2     1309.56     1271.25     27.92 o 
  12   4   2      194.70      209.44     11.41 o 
  13   4   2        6.30       14.09      7.89 o 
 -12   5   2      424.49      512.92    116.21 o 
 -11   5   2       89.84      116.76     22.19 o 
 -10   5   2       31.69       35.02     10.93 o 
  -9   5   2        4.89        9.54      7.42 o 
  -8   5   2      600.58      578.87     24.15 o 
  -7   5   2      105.67      121.19     10.11 o 
  -6   5   2     1684.94     1692.34     38.45 o 
  -5   5   2     4117.07     4149.79     82.48 o 
  -4   5   2      272.60      260.58     10.26 o 
  -3   5   2      228.49      296.84     17.66 o 
  -2   5   2     3776.45     3915.94     71.17 o 
  -1   5   2      114.40       84.63      4.33 o 
   0   5   2     7089.52     7641.05    188.51 o 
   1   5   2     2853.00     2845.06     37.80 o 
   2   5   2       36.49       36.18      4.06 o 
   3   5   2     1388.40     1264.97     22.20 o 
   4   5   2     2662.72     2428.32     33.13 o 
   5   5   2     2381.01     2353.66     30.53 o 
   6   5   2     1107.13     1084.08     17.97 o 
   7   5   2      310.09      322.12      8.49 o 
   8   5   2      433.97      415.83     10.82 o 
   9   5   2     1463.28     1505.95     27.97 o 
  10   5   2     1357.38     1317.99     40.19 o 
  11   5   2       57.45       59.02      7.91 o 
  12   5   2       39.51       54.51      9.36 o 
 -11   6   2      151.81      192.71     21.48 o 
 -10   6   2        9.52       18.42     12.43 o 
  -9   6   2      242.53      260.69     16.70 o 
  -8   6   2     1234.19     1246.48     34.59 o 
  -7   6   2      802.45      789.93     29.59 o 
  -6   6   2     4715.04     4718.76    108.33 o 
  -5   6   2     2326.22     2432.69     50.45 o 
  -4   6   2     1143.62     1073.31     33.41 o 
  -3   6   2     2906.62     2916.48     54.82 o 
  -2   6   2     8805.45     9371.59    178.35 o 
  -1   6   2      616.05      568.58     11.47 o 
   0   6   2      330.29      353.23      8.14 o 
   1   6   2      336.60      362.10      6.09 o 
   2   6   2     8517.39     8983.21    162.54 o 
   3   6   2     8579.25     8651.53    127.31 o 
   4   6   2     1663.29     1595.48     20.60 o 
   5   6   2      128.15      149.37      4.15 o 
   6   6   2      128.56      143.92      4.75 o 
   7   6   2       63.28       61.69      4.84 o 
   8   6   2      730.87      690.49     14.35 o 
   9   6   2      768.83      804.46     21.19 o 
  10   6   2      401.60      408.65     13.27 o 
  11   6   2      174.85      167.79     10.17 o 
  12   6   2      193.44      169.48     11.37 o 
 -11   7   2        0.25        0.48      8.45 o 
 -10   7   2      793.13      869.94    102.13 o 
  -9   7   2     2269.10     2317.39    165.60 o 
  -8   7   2     2675.21     2767.53    152.48 o 
  -7   7   2      486.40      531.83     19.23 o 
  -6   7   2       61.37       72.03     10.74 o 
  -5   7   2      230.87      200.38    123.84 o 
  -4   7   2     3698.88     3681.77     73.05 o 
  -3   7   2     7207.04     7369.92    145.61 o 
  -2   7   2       75.94       67.80      8.11 o 
  -1   7   2      132.91      135.43      4.88 o 
   0   7   2     2223.87     2309.66     41.47 o 
   1   7   2      288.38      213.06      4.27 o 
   2   7   2      343.42      293.74      4.95 o 
   3   7   2     5229.14     4798.97    541.20 o 
   4   7   2      108.06      123.35      3.84 o 
   5   7   2      527.24      505.01     10.65 o 
   6   7   2      544.96      550.09      9.20 o 
   7   7   2        7.47        8.34      2.76 o 
   8   7   2      593.86      556.31     12.52 o 
   9   7   2      668.84      657.53     14.48 o 
  10   7   2       26.44       23.06      5.41 o 
  11   7   2      215.70      232.65     10.78 o 
  12   7   2      349.78      360.95     13.29 o 
 -10   8   2     1178.10     1294.86    170.61 o 
  -9   8   2     1508.81     1546.28    131.96 o 
  -8   8   2       49.35       42.06      9.95 o 
  -7   8   2       18.23       23.65      8.46 o 
  -6   8   2      589.15      435.37    211.65 o 
  -5   8   2      932.99      984.35     24.97 o 
  -4   8   2        2.34        4.86      3.87 o 
  -3   8   2      631.31      626.47     15.69 o 
  -2   8   2     1599.65     1645.95     31.72 o 
  -1   8   2       20.27       19.24      3.10 o 
   0   8   2      815.54      829.59     16.40 o 
   1   8   2      757.33      795.16     18.13 o 
   2   8   2      824.34      904.92     13.18 o 
   3   8   2     1142.52     1195.60     28.17 o 
   4   8   2      741.02      680.28     11.62 o 
   5   8   2      113.01      111.03      3.33 o 
   6   8   2       21.73       23.96      2.29 o 
   7   8   2      133.13      132.20      5.02 o 
   8   8   2      269.52      266.02      8.88 o 
   9   8   2       26.67       22.12      4.25 o 
  10   8   2      752.19      758.57     18.50 o 
  11   8   2     1116.95     1090.94     23.74 o 
  12   8   2      667.03      682.01     20.87 o 
  -9   9   2       21.16       21.61     11.99 o 
  -8   9   2      675.99      647.69     33.88 o 
  -7   9   2      374.77      414.04     16.49 o 
  -6   9   2      923.65      933.82     26.15 o 
  -5   9   2     1641.33     1617.41     37.79 o 
  -4   9   2      152.36      136.68      8.60 o 
  -3   9   2      430.96      438.35     14.54 o 
  -2   9   2     1191.30     1271.11     25.81 o 
  -1   9   2     1147.11     1211.23     32.45 o 
   0   9   2      207.75      202.99      6.79 o 
   1   9   2      158.98      162.23      4.50 o 
   2   9   2      149.25      156.75      4.56 o 
   3   9   2       10.08       13.45      1.57 o 
   4   9   2     3303.17     3192.44     73.63 o 
   5   9   2     6806.17     6762.03    128.00 o 
   6   9   2     1860.70     1832.59     26.02 o 
   7   9   2      539.66      528.03     10.04 o 
   8   9   2       63.67       62.59      4.78 o 
   9   9   2      917.98      931.18     19.40 o 
  10   9   2     2069.89     2137.58     39.36 o 
  11   9   2      654.61      628.04     20.11 o 
  -9  10   2      182.49      182.92    115.73 o 
  -8  10   2      609.44      612.84     42.24 o 
  -7  10   2      617.55      642.89     22.39 o 
  -6  10   2       31.77       43.81      7.59 o 
  -5  10   2      288.39      287.73     12.31 o 
  -4  10   2       54.44       65.57      8.59 o 
  -3  10   2     1392.06     1444.08     31.55 o 
  -2  10   2     3753.33     3844.55     74.07 o 
  -1  10   2     1873.95     1861.41     37.25 o 
   0  10   2      245.37      269.02      9.75 o 
   1  10   2       77.43       86.30      3.67 o 
   2  10   2        0.35        1.53      1.59 o 
   3  10   2     2214.63     2246.69     42.93 o 
   4  10   2     3637.18     3687.14     59.73 o 
   5  10   2     2246.79     2162.54     45.14 o 
   6  10   2       19.53       21.10      3.60 o 
   7  10   2      372.90      360.38      7.65 o 
   8  10   2      944.20      952.75     16.70 o 
   9  10   2      831.70      868.35     17.06 o 
  10  10   2      677.94      710.73     18.21 o 
  -8  11   2      797.52      812.34     58.46 o 
  -7  11   2      147.63      168.52     12.65 o 
  -6  11   2        0.40        2.88      4.55 o 
  -5  11   2       28.68       26.94      6.24 o 
  -4  11   2      368.95      325.12     13.99 o 
  -3  11   2     1396.18     1405.98     30.86 o 
  -2  11   2     2906.55     2938.64     59.19 o 
  -1  11   2     3096.36     3146.84     88.53 o 
   0  11   2        1.16        2.58      2.63 o 
   1  11   2     1950.29     1980.95     29.81 o 
   2  11   2      937.47      966.80     14.21 o 
   3  11   2     1728.24     1744.37     41.04 o 
   4  11   2      197.61      190.42     22.91 o 
   5  11   2       10.25        6.68      7.16 o 
   6  11   2       77.59       76.99      2.34 o 
   7  11   2      623.48      590.13     12.99 o 
   8  11   2      226.74      226.66      5.55 o 
   9  11   2      529.03      494.90     31.02 o 
  10  11   2      189.92      168.94     32.93 o 
  -7  12   2       46.59       37.46      9.45 o 
  -6  12   2       74.61       78.78      9.43 o 
  -5  12   2      883.30      814.72     28.16 o 
  -4  12   2      667.09      705.29     19.54 o 
  -3  12   2     2702.04     2662.77     57.52 o 
  -2  12   2       90.94      102.17      9.31 o 
  -1  12   2      993.14      996.71     23.04 o 
   0  12   2     1256.73     1373.26     25.36 o 
   1  12   2     1387.83     1399.61     23.59 o 
   2  12   2      649.68      650.83      9.13 o 
   3  12   2      218.90      245.78     18.14 o 
   4  12   2       63.18       64.90     12.41 o 
   5  12   2     1508.30     1454.14     61.56 o 
   6  12   2      761.69      741.15     32.45 o 
   7  12   2       47.09       53.44      8.94 o 
   8  12   2       41.55       35.08      9.11 o 
   9  12   2      104.17       96.88     17.66 o 
  -5  13   2     1326.05     1281.78     56.31 o 
  -4  13   2      269.59      282.81     13.42 o 
  -3  13   2      178.67      157.01     15.75 o 
  -2  13   2      550.12      538.86     31.50 o 
  -1  13   2     1336.26     1343.22     40.57 o 
   0  13   2      317.43      333.15     12.72 o 
   1  13   2       30.59       27.70      1.81 o 
   2  13   2       20.25       25.77     10.50 o 
   3  13   2       83.74       81.61     13.36 o 
   4  13   2      806.79      771.69     34.84 o 
   5  13   2      702.05      680.54     42.00 o 
   6  13   2      226.57      212.85     27.68 o 
   7  13   2      162.07      166.08     27.20 o 
   8  13   2       11.84       12.09      9.25 o 
  -4  14   2      157.78      172.94     11.55 o 
  -3  14   2      211.37      236.13     14.32 o 
  -2  14   2      399.86      390.29     15.79 o 
  -1  14   2      346.68      339.04     13.60 o 
   2  14   2      114.12      100.70     15.27 o 
   3  14   2        5.31       13.84     16.70 o 
   4  14   2      950.13      896.25     51.54 o 
   5  14   2      471.33      451.47     38.66 o 
   6  14   2      132.48      126.47     26.73 o 
   0  15   2      241.11      199.96     21.95 o 
   1  15   2       16.62       24.34     12.41 o 
   2  15   2      602.05      609.91     33.88 o 
   3  15   2      571.03      742.10     52.97 o 
   4  15   2      809.42      800.33     52.50 o 
  -3 -14   3       61.43       55.84     16.70 o 
  -2 -14   3      251.33      274.41     25.77 o 
  -6 -13   3        6.20       12.41     11.45 o 
  -5 -13   3      341.19      327.38     26.25 o 
  -4 -13   3      118.75      134.10     19.09 o 
  -3 -13   3      693.46      724.92     38.18 o 
  -2 -13   3     1657.82     1785.82     70.63 o 
  -1 -13   3      270.71      294.46     25.77 o 
   0 -13   3      316.21      374.63     28.63 o 
   1 -13   3      362.57      396.11     29.11 o 
   2 -13   3      343.60      324.52     29.11 o 
   3 -13   3     1198.94     1163.13     79.22 o 
   4 -13   3      345.57      360.76     14.20 o 
  -7 -12   3      173.68      169.42     21.48 o 
  -6 -12   3      307.50      300.66     25.29 o 
  -5 -12   3      725.78      773.60     38.66 o 
  -4 -12   3      446.66      471.03     28.63 o 
  -3 -12   3      893.97      942.54     42.00 o 
  -2 -12   3        1.33        3.34      8.59 o 
  -1 -12   3      338.62      379.88     26.25 o 
   0 -12   3     1411.42     1466.07     57.27 o 
   1 -12   3     1724.22     1694.64     42.19 o 
   2 -12   3     1431.38     1377.92     47.44 o 
   3 -12   3      350.00      344.64     15.27 o 
   4 -12   3        1.81        3.96      3.32 o 
   5 -12   3     1207.52     1264.70     33.47 o 
  -9 -11   3      475.80      483.00     50.11 o 
  -8 -11   3        1.58        4.94      7.40 o 
  -7 -11   3      853.34      823.57     45.58 o 
  -6 -11   3     2120.94     2094.60     75.88 o 
  -5 -11   3     1145.38     1167.80     47.25 o 
  -4 -11   3      241.88      219.53     19.57 o 
  -3 -11   3        8.13        7.64      9.07 o 
  -2 -11   3      190.63      200.92     26.73 o 
  -1 -11   3      478.95      524.96     28.63 o 
   0 -11   3     2688.09     2694.97     68.01 o 
   1 -11   3      444.21      435.48     10.29 o 
   2 -11   3       11.52       11.17      2.51 o 
   3 -11   3      133.65      133.51      6.93 o 
   4 -11   3      401.75      389.67     12.43 o 
   5 -11   3     1231.93     1243.37     30.13 o 
   6 -11   3      298.37      309.57     15.25 o 
   7 -11   3       19.44       14.34      6.72 o 
 -10 -10   3       19.85       14.32     13.36 o 
  -9 -10   3       29.40       32.01     12.35 o 
  -8 -10   3      678.22      660.09     24.97 o 
  -7 -10   3      743.41      715.51     24.80 o 
  -6 -10   3     1394.75     1347.85     48.44 o 
  -5 -10   3      358.66      331.68     22.43 o 
  -4 -10   3       96.13      137.44     15.27 o 
  -3 -10   3     1283.51     1292.36     47.25 o 
  -2 -10   3     1933.12     2000.58     65.86 o 
  -1 -10   3     1886.08     1941.88     63.95 o 
   0 -10   3      161.58      172.02      3.31 o 
   1 -10   3      185.70      175.68      5.84 o 
   2 -10   3       30.66       29.42      3.78 o 
   3 -10   3       56.27       51.35      5.27 o 
   4 -10   3      210.36      218.64      8.70 o 
   5 -10   3      581.97      596.85     19.30 o 
   6 -10   3       85.58       76.74      7.88 o 
   7 -10   3        2.66        4.37      5.37 o 
   8 -10   3      152.00      140.34     12.09 o 
 -10  -9   3      316.48      306.86     27.20 o 
  -9  -9   3      923.61      848.53     42.00 o 
  -8  -9   3     1510.20     1449.40     25.90 o 
  -7  -9   3      678.53      664.58     22.42 o 
  -6  -9   3      113.53      105.77     15.17 o 
  -5  -9   3      954.71      971.51     38.42 o 
  -4  -9   3       19.19       24.34      9.07 o 
  -3  -9   3       39.89       37.70     10.02 o 
  -2  -9   3     1232.49     1258.00     42.95 o 
  -1  -9   3      511.27      534.03     24.82 o 
   0  -9   3      133.65      116.81      5.03 o 
   1  -9   3      266.06      262.57      6.72 o 
   2  -9   3      301.97      303.66      8.65 o 
   3  -9   3      309.89      311.01     12.65 o 
   4  -9   3      612.13      642.53     16.10 o 
   5  -9   3     1076.85      975.41     24.34 o 
   6  -9   3      210.61      195.68     10.53 o 
   7  -9   3      984.64      925.96     26.94 o 
   8  -9   3     1310.93     1249.84     35.91 o 
   9  -9   3      409.30      417.04     22.95 o 
 -11  -8   3      865.43      812.32     30.27 o 
 -10  -8   3      297.64      307.13      9.31 o 
  -9  -8   3      155.23      163.64      6.40 o 
  -8  -8   3     1049.28     1058.41     17.28 o 
  -7  -8   3      514.85      515.13     10.34 o 
  -6  -8   3      245.21      238.99      3.79 o 
  -5  -8   3     1033.50      991.06     31.72 o 
  -4  -8   3        1.89        6.20      6.68 o 
  -3  -8   3      522.84      568.39     23.86 o 
  -2  -8   3      909.46      922.50     32.45 o 
  -1  -8   3      226.71      214.76     14.32 o 
   0  -8   3     2228.43     2310.70     32.02 o 
   1  -8   3     3856.27     3864.07     87.81 o 
   2  -8   3      996.66     1000.82     20.40 o 
   3  -8   3     1046.31     1032.48     23.07 o 
   4  -8   3     1077.66     1049.45     23.93 o 
   5  -8   3      546.29      534.26     16.01 o 
   6  -8   3     1432.51     1321.51     37.94 o 
   7  -8   3     2860.16     2634.51     59.89 o 
   8  -8   3       57.44       51.91      9.24 o 
   9  -8   3      157.66      108.76     79.70 o 
 -11  -7   3      511.98      551.83     15.45 o 
 -10  -7   3      303.13      306.34     10.66 o 
  -9  -7   3      649.01      638.96     14.46 o 
  -8  -7   3       78.27       90.19      4.27 o 
  -7  -7   3       75.71       86.17      3.36 o 
  -6  -7   3     1559.89     1499.95     25.01 o 
  -5  -7   3      558.96      517.64      6.91 o 
  -4  -7   3      957.06      979.56     27.92 o 
  -3  -7   3      969.29     1008.40     32.93 o 
  -2  -7   3       25.84       38.18      7.64 o 
  -1  -7   3     1258.04     1247.03     19.94 o 
   0  -7   3     8719.55     9183.95    137.50 o 
   1  -7   3     3255.21     3198.31     61.33 o 
   2  -7   3      234.10      231.49      6.72 o 
   3  -7   3        6.30        9.72      3.19 o 
   4  -7   3       13.86       24.17      4.55 o 
   5  -7   3     2072.81     2011.57     71.82 o 
   6  -7   3     3397.26     3290.74     90.68 o 
   7  -7   3      887.11      878.32     35.08 o 
   8  -7   3      330.56      245.58    177.06 o 
   9  -7   3      659.21      645.04     23.31 o 
  10  -7   3      443.32      448.95     21.67 o 
 -12  -6   3      250.90      280.81     12.66 o 
 -11  -6   3      682.08      716.60     18.10 o 
 -10  -6   3      856.52      877.16     20.40 o 
  -9  -6   3      193.67      199.08      7.29 o 
  -8  -6   3      639.59      663.45     13.70 o 
  -7  -6   3      242.86      264.93      6.71 o 
  -6  -6   3     4721.69     4615.93     61.77 o 
  -5  -6   3     1227.92     1248.54     20.92 o 
  -4  -6   3      150.29      146.20      2.57 o 
  -3  -6   3       57.84       88.58      6.07 o 
  -2  -6   3      796.34      722.54     23.86 o 
  -1  -6   3     7405.51     7472.02    167.27 o 
   0  -6   3     7884.58     8100.18    117.96 o 
   1  -6   3       48.78       35.24      6.68 o 
   2  -6   3     1353.69     1303.85     23.44 o 
   3  -6   3     3019.07     2803.42     53.24 o 
   4  -6   3     1194.39     1178.51     26.70 o 
   5  -6   3     1188.04     1172.27     26.65 o 
   6  -6   3     1091.76     1072.96     26.32 o 
   7  -6   3       94.18       78.19     43.91 o 
   8  -6   3      361.45      383.40     30.07 o 
   9  -6   3      269.02      270.29     18.22 o 
  10  -6   3      188.10      160.83     13.64 o 
  11  -6   3      159.81      163.68     15.69 o 
 -12  -5   3      749.70      786.16     23.17 o 
 -11  -5   3      292.50      301.83     11.67 o 
 -10  -5   3       36.68       38.44      7.60 o 
  -9  -5   3       10.38       11.33      3.59 o 
  -8  -5   3     1410.24     1450.20     26.65 o 
  -7  -5   3     1936.87     1943.83     31.44 o 
  -6  -5   3     1421.47     1351.62     19.61 o 
  -5  -5   3      192.08      198.61      5.43 o 
  -4  -5   3     2096.74     2015.24     30.36 o 
  -3  -5   3     4099.51     4204.92     59.52 o 
  -2  -5   3     3430.89     3713.51     73.93 o 
  -1  -5   3     1949.92     1853.29     62.52 o 
   0  -5   3        0.75        7.64      1.15 o 
   1  -5   3      945.87      904.05     15.19 o 
   2  -5   3      892.24      673.87     12.99 o 
   3  -5   3       81.07       57.27      4.84 o 
   4  -5   3      679.20      685.42     22.91 o 
   5  -5   3      480.71      455.25     14.54 o 
   6  -5   3      142.24      118.97     49.16 o 
   7  -5   3     1235.70     1188.29     47.01 o 
   8  -5   3     1049.52     1036.50     40.80 o 
   9  -5   3       52.13       53.99      9.43 o 
  10  -5   3      210.87      198.76     23.15 o 
  11  -5   3      359.00      371.60     21.23 o 
 -12  -4   3      481.84      533.70     30.74 o 
 -11  -4   3      379.27      391.68     15.50 o 
 -10  -4   3     1590.92     1627.43     31.97 o 
  -9  -4   3     1381.65     1363.97     26.15 o 
  -8  -4   3     1202.27     1217.08     22.52 o 
  -7  -4   3      796.20      857.31     17.06 o 
  -6  -4   3      791.90      785.52     13.97 o 
  -5  -4   3     4041.25     4238.89     54.68 o 
  -4  -4   3     5237.62     5201.17     65.71 o 
  -3  -4   3     3679.31     3816.10     62.01 o 
  -2  -4   3       68.29      126.84      2.75 o 
  -1  -4   3        0.12        3.81      1.19 o 
   0  -4   3      197.79      155.27      3.78 o 
   1  -4   3     1764.33     1544.88     24.97 o 
   2  -4   3     7216.70     7078.74    130.29 o 
   3  -4   3      135.37      119.14      5.22 o 
   4  -4   3       60.54       92.31      8.59 o 
   5  -4   3      123.08       73.05     20.28 o 
   6  -4   3       28.54       36.64      6.24 o 
   7  -4   3     2328.06     2289.43    114.78 o 
   8  -4   3      906.00      889.96     42.71 o 
   9  -4   3       45.17       57.11      9.43 o 
  10  -4   3       73.81       78.10     14.29 o 
  11  -4   3       77.90       93.75     13.45 o 
  12  -4   3      609.79      649.51     31.50 o 
 -12  -3   3      345.42      338.32     16.56 o 
 -11  -3   3     1605.60     1694.57     43.84 o 
 -10  -3   3      507.65      517.27     14.57 o 
  -9  -3   3      746.83      777.07     17.43 o 
  -8  -3   3      219.60      218.61      8.21 o 
  -7  -3   3        5.90        4.32      3.01 o 
  -6  -3   3     3069.00     3204.31     50.13 o 
  -5  -3   3     7380.81     7701.11    102.57 o 
  -4  -3   3     1834.83     1788.62     22.61 o 
  -3  -3   3     2217.81     2509.78     30.02 o 
  -2  -3   3      742.78      803.31     11.30 o 
  -1  -3   3     2170.75     2399.39     38.45 o 
   0  -3   3      710.30      605.64      9.79 o 
   1  -3   3     8777.15     8527.09    150.34 o 
   2  -3   3     2118.37     1925.56     33.55 o 
   3  -3   3        5.24        8.53      4.53 o 
   4  -3   3       80.83       61.08     19.81 o 
   5  -3   3     1334.10     1382.49     48.44 o 
   6  -3   3     3741.28     3700.47    107.62 o 
   7  -3   3     3361.83     3216.05    142.22 o 
   8  -3   3     1741.38     1692.03     67.29 o 
   9  -3   3       12.73       18.12      9.39 o 
  10  -3   3      677.78      698.75     42.00 o 
  11  -3   3      890.60      966.57     64.43 o 
  12  -3   3      816.07      862.06     57.51 o 
 -12  -2   3      576.04      632.81     30.71 o 
 -11  -2   3     2477.22     2506.37     52.06 o 
 -10  -2   3       27.18       33.49      6.91 o 
  -9  -2   3        1.24        4.96      4.28 o 
  -8  -2   3      575.99      605.65     16.48 o 
  -7  -2   3       33.28       48.08      4.39 o 
  -6  -2   3     1457.88     1413.48     23.80 o 
  -5  -2   3     6128.43     6437.56     99.54 o 
  -4  -2   3     3774.65     4032.43     50.41 o 
  -3  -2   3      253.82      321.71      5.42 o 
  -2  -2   3      828.63      854.00     16.60 o 
  -1  -2   3      836.11      822.71     11.25 o 
   0  -2   3       45.31       67.07      4.05 o 
   1  -2   3      772.39      633.81     11.12 o 
   2  -2   3      539.47      515.42     14.32 o 
   3  -2   3       37.36       70.62     14.79 o 
   4  -2   3     3330.02     3029.51     62.76 o 
   5  -2   3     8690.99     8953.95    283.00 o 
   6  -2   3     3362.25     3375.63    118.83 o 
   7  -2   3      210.21      189.39     11.12 o 
   8  -2   3      102.64      102.16     12.40 o 
   9  -2   3      793.21      820.48     63.23 o 
  10  -2   3      248.79      264.58     15.75 o 
  11  -2   3      520.63      547.70     23.44 o 
  12  -2   3       84.77       83.41     13.79 o 
 -13  -1   3       41.12       52.75      9.54 o 
 -12  -1   3      391.21      401.47     24.55 o 
 -11  -1   3     1044.89     1074.99     41.79 o 
 -10  -1   3        0.11        0.67      4.62 o 
  -9  -1   3       28.72       31.86      5.97 o 
  -8  -1   3       16.15       22.51      4.57 o 
  -7  -1   3       35.25       37.85      4.49 o 
  -6  -1   3     2979.39     2944.30     45.82 o 
  -5  -1   3     1844.13     1829.02     28.09 o 
  -4  -1   3      584.22      580.73     10.62 o 
  -3  -1   3     2187.49     2228.27     26.60 o 
  -2  -1   3      797.77      923.31     14.81 o 
  -1  -1   3     9851.93     9909.38    141.77 o 
   0  -1   3    18776.59    18121.82    345.82 o 
   1  -1   3      268.84      235.28      8.11 o 
   2  -1   3     4755.49     4397.36    204.02 o 
   3  -1   3     9168.95     8685.93    158.93 o 
   4  -1   3     4283.70     3960.62     72.85 o 
   5  -1   3      237.69      187.37      7.59 o 
   6  -1   3       10.51       18.41      5.40 o 
   7  -1   3     2063.41     2006.76     91.39 o 
   8  -1   3     2734.96     2674.14    132.91 o 
   9  -1   3      784.59      820.82     40.33 o 
  10  -1   3       97.73      108.41     14.08 o 
  11  -1   3      128.71      114.92     13.36 o 
  12  -1   3       31.46       36.37     12.03 o 
 -12   0   3      565.85      591.43     42.21 o 
 -11   0   3       80.49       93.94     10.61 o 
 -10   0   3      180.64      206.04     10.65 o 
  -9   0   3     3168.88     3245.68     87.17 o 
  -8   0   3      683.85      578.41     65.02 o 
  -7   0   3     1384.92     1384.91     30.84 o 
  -6   0   3     2367.18     2446.07     49.94 o 
  -5   0   3      897.93      977.02     20.75 o 
  -4   0   3     4661.20     4679.80     68.48 o 
  -3   0   3    18010.16    18651.10    303.31 o 
  -2   0   3       10.04       13.69      1.79 o 
  -1   0   3    11339.13    11604.52    200.42 o 
   0   0   3      142.37      151.28      6.68 o 
   1   0   3     8501.95     8529.74    149.30 o 
   2   0   3    11834.40    11287.55    207.32 o 
   3   0   3     7896.57     7801.64    140.54 o 
   4   0   3     2182.71     2176.31     39.15 o 
   5   0   3      635.17      645.75     22.19 o 
   6   0   3      924.02      839.92     19.57 o 
   7   0   3     2024.70     1955.33     48.44 o 
   8   0   3      486.71      482.88     16.86 o 
   9   0   3      154.43      167.27     11.61 o 
  10   0   3      229.97      238.91     13.98 o 
  11   0   3       69.23       74.08     10.59 o 
  12   0   3       21.74       31.30     11.65 o 
 -12   1   3      182.57      186.34     17.04 o 
 -11   1   3      818.65      881.37     73.49 o 
 -10   1   3     1515.36     1567.29    137.21 o 
  -9   1   3     1928.62     2018.96    121.46 o 
  -8   1   3       55.70       58.46     10.32 o 
  -7   1   3       37.49       41.30      6.57 o 
  -6   1   3       16.36       30.94      6.14 o 
  -5   1   3     3773.98     3724.87     70.53 o 
  -4   1   3    18058.93    19288.69    399.25 o 
  -3   1   3    13025.36    14479.64    282.28 o 
  -2   1   3      221.80      209.28      6.75 o 
  -1   1   3     3474.26     3821.72     89.72 o 
   0   1   3     1537.68     1570.59     36.75 o 
   1   1   3     9986.38     9936.06    177.50 o 
   2   1   3     3986.66     3949.94     66.46 o 
   3   1   3      131.09      139.05      7.87 o 
   4   1   3      655.53      640.09     15.03 o 
   5   1   3      227.73      234.90     13.12 o 
   6   1   3      660.57      701.34     20.58 o 
   7   1   3     2713.90     2653.10     67.77 o 
   8   1   3     2640.16     2650.41     74.93 o 
   9   1   3        1.82        4.64      5.50 o 
  10   1   3      125.58      127.42     10.74 o 
  11   1   3      383.25      384.76     24.72 o 
  12   1   3       19.54       18.65      8.01 o 
  13   1   3      481.98      468.65     19.31 o 
 -12   2   3      353.48      410.73     55.60 o 
 -11   2   3     3520.97     3765.46    451.23 o 
 -10   2   3     1921.31     2175.71    175.86 o 
  -9   2   3      549.92      617.57     36.27 o 
  -8   2   3      266.81      258.27     15.98 o 
  -7   2   3     1018.13     1019.96     25.80 o 
  -6   2   3      951.99      957.06     24.88 o 
  -5   2   3     2959.29     3016.90     58.20 o 
  -4   2   3     2513.68     2680.74     52.19 o 
  -3   2   3     3633.53     3931.21     72.29 o 
  -2   2   3        1.54        1.91      2.36 o 
  -1   2   3     3030.48     3233.28     76.84 o 
   0   2   3    30032.81    29425.58    597.06 o 
   1   2   3        4.29       13.75      1.93 o 
   2   2   3       20.65       19.05      1.92 o 
   3   2   3        0.17        3.34      2.02 o 
   4   2   3       31.01       13.91      2.70 o 
   5   2   3      292.42      386.65      9.95 o 
   6   2   3     1992.28     1985.73     46.05 o 
   7   2   3     1841.16     1844.08     62.04 o 
   8   2   3     1447.05     1439.99     33.23 o 
   9   2   3     1245.68     1256.93     32.22 o 
  10   2   3     1378.64     1422.54     35.93 o 
  11   2   3      478.32      480.48     15.73 o 
  12   2   3      543.37      531.46     17.76 o 
  13   2   3      248.75      255.85     16.07 o 
 -12   3   3      460.83      521.92     93.78 o 
 -11   3   3     1604.16     1761.27    256.28 o 
 -10   3   3      229.83      262.95     20.72 o 
  -9   3   3      352.44      369.37     27.20 o 
  -8   3   3     1029.69     1029.57     32.22 o 
  -7   3   3      780.61      850.64     25.89 o 
  -6   3   3     1870.62     2041.91     43.36 o 
  -5   3   3      498.84      449.56     13.33 o 
  -4   3   3      842.52     1013.86     25.48 o 
  -3   3   3      301.00      287.35      9.71 o 
  -2   3   3     1205.16     1149.43     21.60 o 
  -1   3   3      964.37      946.36     24.34 o 
   0   3   3     3529.07     3836.99     83.52 o 
   1   3   3     8496.01     8759.45    148.58 o 
   2   3   3      924.22     1007.99     12.20 o 
   3   3   3     2940.34     2813.54     39.18 o 
   4   3   3     3921.44     3834.56     66.81 o 
   5   3   3      806.85      635.16     15.03 o 
   6   3   3     2352.31     2229.85     38.76 o 
   7   3   3       67.50       64.82      5.57 o 
   8   3   3     1461.33     1406.06     26.56 o 
   9   3   3     4359.19     4377.26     76.14 o 
  10   3   3     1341.75     1421.60     32.53 o 
  11   3   3       76.51       83.18      7.94 o 
  12   3   3       87.56       81.69     10.12 o 
  13   3   3       67.87       74.85     10.66 o 
 -12   4   3       52.48       54.69     14.20 o 
 -11   4   3      213.06      223.18     21.86 o 
 -10   4   3      119.50      120.65     19.57 o 
  -9   4   3     1626.00     1678.42    119.31 o 
  -8   4   3     1749.17     1732.98     65.62 o 
  -7   4   3      125.98      132.31     10.29 o 
  -6   4   3      379.71      378.40     14.00 o 
  -5   4   3       49.84       66.48      6.41 o 
  -4   4   3      104.30       98.31      6.75 o 
  -3   4   3       43.54      101.76      5.74 o 
  -2   4   3     4315.37     4471.72    112.63 o 
  -1   4   3     1372.81     1342.47     33.41 o 
   0   4   3     7851.82     8763.09    155.21 o 
   1   4   3        1.05        1.99      1.32 o 
   2   4   3     7519.78     7902.64     98.66 o 
   3   4   3     2669.18     2510.21     50.97 o 
   4   4   3     3155.62     3104.84     53.99 o 
   5   4   3       33.49       48.68      3.87 o 
   6   4   3      702.38      769.84     14.75 o 
   7   4   3      868.09      834.32     15.92 o 
   8   4   3     3603.86     3537.67     61.39 o 
   9   4   3      824.95      841.82     19.86 o 
  10   4   3      267.15      272.25     12.85 o 
  11   4   3      180.16      192.40     10.19 o 
  12   4   3      235.58      255.58     12.14 o 
  13   4   3      186.24      171.83     12.75 o 
 -11   5   3        0.18        5.93     10.43 o 
 -10   5   3        0.74        4.77      7.76 o 
  -9   5   3     2214.99     2290.01    171.09 o 
  -8   5   3     1510.70     1512.08     47.01 o 
  -7   5   3       63.98       62.75      8.94 o 
  -6   5   3       44.41       55.36      7.59 o 
  -5   5   3      321.81      313.62     13.42 o 
  -4   5   3     1767.56     1764.40     46.05 o 
  -3   5   3     4302.74     4391.54    115.49 o 
  -2   5   3      451.31      446.15     10.44 o 
  -1   5   3      514.62      579.85     11.81 o 
   0   5   3     2375.99     2506.10     42.00 o 
   1   5   3     8507.83     9382.18    170.19 o 
   2   5   3     3462.80     3325.54     39.96 o 
   3   5   3     3835.16     3686.65     44.95 o 
   4   5   3      305.08      277.02      5.81 o 
   5   5   3     1695.29     1526.81     31.74 o 
   6   5   3     3262.53     3361.67     54.22 o 
   7   5   3     1713.33     1655.83     27.80 o 
   8   5   3     1264.16     1226.51     22.84 o 
   9   5   3       16.27       11.59      4.62 o 
  10   5   3      258.85      269.08     19.70 o 
  11   5   3     1607.35     1539.66     48.68 o 
  12   5   3      270.22      267.28     13.67 o 
 -11   6   3      354.01      392.53     69.68 o 
 -10   6   3     1455.02     1532.93    176.34 o 
  -9   6   3      906.38      983.90     86.38 o 
  -8   6   3       49.82       38.17      8.94 o 
  -7   6   3      262.44      230.60     13.50 o 
  -6   6   3      160.26      148.69     10.44 o 
  -5   6   3     1932.62     1946.22     44.84 o 
  -4   6   3     4949.54     4884.53    141.26 o 
  -3   6   3     2804.43     2896.06     56.55 o 
  -2   6   3     2173.06     2304.69     44.11 o 
  -1   6   3     6361.92     6763.29    123.67 o 
   0   6   3     6098.10     6178.66    110.59 o 
   1   6   3     3008.84     2880.76     40.02 o 
   2   6   3     2233.67     2137.67     30.20 o 
   3   6   3      264.19      293.89      5.10 o 
   4   6   3     5821.60     5982.34     90.12 o 
   5   6   3     1508.50     1410.66     23.75 o 
   6   6   3     1686.72     1656.33     26.25 o 
   7   6   3      910.66      859.23     16.02 o 
   8   6   3      434.46      394.57     10.26 o 
   9   6   3       54.32       58.51      5.25 o 
  10   6   3      362.06      411.32     13.17 o 
  11   6   3      483.95      470.49     15.15 o 
  12   6   3      586.71      561.15     17.11 o 
 -11   7   3     1150.53     1217.05    216.19 o 
 -10   7   3     1683.55     1848.82    206.88 o 
  -9   7   3       19.02       18.43     12.35 o 
  -8   7   3      385.24      419.32     24.82 o 
  -7   7   3     1346.44     1374.52     39.33 o 
  -6   7   3     1501.36     1549.99     37.28 o 
  -5   7   3     1137.18     1152.53     39.13 o 
  -4   7   3      820.09      846.64     20.58 o 
  -3   7   3      100.72       89.88      7.50 o 
  -2   7   3     9414.46     9708.21    189.31 o 
  -1   7   3     3461.22     3424.66     86.86 o 
   0   7   3     2078.45     2301.38     42.71 o 
   1   7   3     2079.87     2395.21     34.97 o 
   2   7   3      779.68      924.94     32.93 o 
   3   7   3      924.11      894.92     14.75 o 
   4   7   3     2646.09     2719.30     40.95 o 
   5   7   3       19.08       19.85      2.44 o 
   6   7   3      223.26      208.76      5.75 o 
   7   7   3      127.08      113.06      5.00 o 
   8   7   3      620.42      598.16     12.87 o 
   9   7   3      208.05      190.25      8.37 o 
  10   7   3     1857.87     1778.79     40.69 o 
  11   7   3      884.76      895.59     23.72 o 
  12   7   3      187.16      186.81     10.90 o 
 -10   8   3       21.90       23.55     13.57 o 
  -9   8   3      804.98      821.64     71.11 o 
  -8   8   3     2799.95     2799.18    136.25 o 
  -7   8   3      850.15      873.94     30.54 o 
  -6   8   3       15.47        4.23      9.07 o 
  -5   8   3        9.41        9.88      6.07 o 
  -4   8   3        2.98        4.68      4.77 o 
  -3   8   3      327.94      336.14     10.96 o 
  -2   8   3     3208.94     3184.55     62.21 o 
  -1   8   3       43.31       79.70      6.20 o 
   0   8   3      205.37      190.22      7.87 o 
   1   8   3        7.31       17.20      2.27 o 
   2   8   3      173.93      178.60      6.33 o 
   3   8   3     2281.64     2320.21     42.26 o 
   4   8   3     2471.27     2387.20     44.44 o 
   5   8   3      255.05      253.48      6.32 o 
   6   8   3        1.51        1.34      2.00 o 
   7   8   3        1.03        1.08      1.73 o 
   8   8   3      359.27      350.84      8.93 o 
   9   8   3      599.21      598.83     14.69 o 
  10   8   3     1656.61     1585.86     30.45 o 
  11   8   3       24.01       24.33      5.65 o 
  12   8   3      325.13      338.73     14.10 o 
  -9   9   3      435.76      491.33     50.83 o 
  -8   9   3      451.58      508.36     34.60 o 
  -7   9   3        5.25        2.11      3.88 o 
  -6   9   3      100.70       94.60      9.28 o 
  -5   9   3       67.20       68.05      7.76 o 
  -4   9   3     2395.38     2351.00     50.28 o 
  -3   9   3     2434.41     2416.35     51.28 o 
  -2   9   3      476.19      477.15     12.65 o 
  -1   9   3      154.33      155.58      9.07 o 
   0   9   3      253.14      261.19      9.07 o 
   1   9   3      261.63      282.69      7.30 o 
   2   9   3      330.86      359.80      6.84 o 
   3   9   3     3268.22     3441.01     50.18 o 
   4   9   3     2476.81     2361.64     43.23 o 
   5   9   3        4.21        3.97      2.62 o 
   6   9   3     2242.30     2193.04     31.10 o 
   7   9   3     1108.83     1087.70     17.66 o 
   8   9   3     1019.43     1050.15     19.31 o 
   9   9   3      479.49      506.13     13.04 o 
  10   9   3      108.71       91.60      7.53 o 
  11   9   3      707.25      696.01     17.45 o 
  -9  10   3      344.17      341.45     38.42 o 
  -8  10   3      293.51      254.38    168.23 o 
  -7  10   3        1.87        3.42      6.87 o 
  -6  10   3      211.00      216.33     12.47 o 
  -5  10   3      558.67      562.53     20.27 o 
  -4  10   3     1305.43     1271.08     29.85 o 
  -3  10   3     4051.79     4060.00     82.50 o 
  -2  10   3       87.77       84.25      6.07 o 
  -1  10   3      213.51      235.59      8.82 o 
   0  10   3      281.50      287.77      9.01 o 
   1  10   3      608.93      628.53     11.06 o 
   2  10   3     1391.39     1487.76     22.36 o 
   3  10   3     2245.26     2248.93     32.61 o 
   4  10   3       53.79       50.95      2.60 o 
   5  10   3     1713.14     1611.05     29.61 o 
   6  10   3     4531.18     4371.63     84.11 o 
   7  10   3     1314.77     1324.80     20.18 o 
   8  10   3      469.40      443.76     10.96 o 
   9  10   3       16.62       19.50      4.05 o 
  10  10   3      614.35      582.76     14.87 o 
  -8  11   3       60.61       65.45     11.95 o 
  -7  11   3      481.80      493.51     26.73 o 
  -6  11   3       89.49       99.79     13.12 o 
  -5  11   3      794.41      765.21     22.44 o 
  -4  11   3      874.37      926.86     24.13 o 
  -3  11   3     1098.16     1044.99     24.63 o 
  -2  11   3     1287.42     1325.29     39.61 o 
  -1  11   3     1883.98     2005.28     51.78 o 
   0  11   3     1231.00     1248.31     22.57 o 
   1  11   3      421.38      413.44      9.72 o 
   2  11   3      161.69      164.10      4.88 o 
   3  11   3      223.53      239.05      5.66 o 
   4  11   3     3297.87     3241.63     52.59 o 
   5  11   3     1785.32     1756.16     25.97 o 
   6  11   3      166.20      158.19      7.03 o 
   7  11   3      103.30      103.65      4.94 o 
   8  11   3      251.23      260.56      6.61 o 
   9  11   3        9.88        8.36      3.25 o 
  10  11   3      304.40      297.32     26.25 o 
  -7  12   3     1616.06     1669.77    140.07 o 
  -6  12   3      449.79      460.02     25.29 o 
  -5  12   3      220.84      200.50     13.29 o 
  -4  12   3        0.01        0.00      4.11 o 
  -3  12   3        7.90        7.14      5.12 o 
  -2  12   3     1175.63     1203.43     28.78 o 
  -1  12   3     1096.72     1177.68     28.47 o 
   0  12   3      198.95      202.42      6.21 o 
   1  12   3      351.39      350.10      7.64 o 
   2  12   3     1265.04     1242.70     20.28 o 
   3  12   3     1716.18     1717.05     46.36 o 
   4  12   3     1753.50     1700.27     24.08 o 
   5  12   3      869.56      830.82     12.42 o 
   6  12   3        0.13        1.33      1.13 o 
   7  12   3       10.70       14.64      6.72 o 
   8  12   3       18.14       15.69      7.25 o 
   9  12   3       25.11       25.77     12.89 o 
  -6  13   3        4.55        6.76      8.02 o 
  -5  13   3      699.71      680.36     36.51 o 
  -4  13   3      305.23      299.63     12.62 o 
  -3  13   3     1134.91     1099.56     36.75 o 
  -2  13   3     1331.77     1362.73     32.33 o 
  -1  13   3      133.19      143.81      9.75 o 
   0  13   3      137.78      140.63      5.35 o 
   1  13   3      856.38      840.05     14.58 o 
   2  13   3      242.72      239.22      5.43 o 
   3  13   3      468.26      442.19     19.85 o 
   4  13   3      468.98      482.96     25.77 o 
   5  13   3       13.43       16.70      9.54 o 
   6  13   3       80.64       95.92     13.84 o 
   7  13   3       27.44       22.91     10.98 o 
   8  13   3      323.89      291.15     28.87 o 
  -4  14   3      173.07      182.30     21.00 o 
  -3  14   3      127.09      125.82      9.02 o 
  -2  14   3       45.51       44.13     26.96 o 
  -1  14   3        1.42        1.93      2.37 o 
   0  14   3      390.19      405.34     12.33 o 
   1  14   3     1037.66     1342.95     63.00 o 
   2  14   3       95.13       70.15     13.84 o 
   3  14   3      206.90      198.53     18.14 o 
   4  14   3      125.54      141.74     16.70 o 
   5  14   3      115.87      119.79     16.23 o 
   6  14   3      375.29      372.72     24.82 o 
   0  15   3      891.19      946.84     44.38 o 
   1  15   3      420.08      443.83     28.16 o 
   2  15   3      257.45      273.46     22.43 o 
   3  15   3       40.06       36.75     12.89 o 
   4  15   3        5.50       10.98     10.50 o 
  -5 -13   4      419.21      412.33     30.07 o 
  -4 -13   4       51.88       55.84     15.75 o 
  -3 -13   4       34.42       32.93     13.36 o 
  -2 -13   4       65.36       76.84     17.18 o 
  -1 -13   4     1817.29     1851.68     74.45 o 
   0 -13   4     2813.67     2976.05    108.81 o 
   1 -13   4      640.60      702.97     40.09 o 
   2 -13   4      165.60      178.01     35.32 o 
   3 -13   4       30.28       45.81     17.18 o 
  -7 -12   4     1956.97     1964.79     77.79 o 
  -6 -12   4     1446.13     1461.78     61.09 o 
  -5 -12   4        0.53       10.02     11.45 o 
  -4 -12   4       63.30       75.88     16.23 o 
  -3 -12   4      433.65      450.03     28.16 o 
  -2 -12   4     1956.11     2149.95     78.27 o 
  -1 -12   4     1022.60     1100.99     48.68 o 
   0 -12   4      155.15      187.55     21.00 o 
   1 -12   4      205.59      200.92     21.95 o 
   2 -12   4      401.78      406.22     15.50 o 
   3 -12   4      502.98      471.96     12.57 o 
   4 -12   4      244.87      249.17      9.92 o 
   5 -12   4      196.65      171.91      9.58 o 
  -8 -11   4     1056.21     1036.85     40.33 o 
  -7 -11   4      702.48      724.45     37.70 o 
  -6 -11   4        8.93        6.68     10.02 o 
  -5 -11   4     1117.08     1109.58     46.77 o 
  -4 -11   4     1084.39     1083.33     44.86 o 
  -3 -11   4      754.64      768.35     34.84 o 
  -2 -11   4      555.98      611.34     30.07 o 
  -1 -11   4       33.87       36.27     18.61 o 
   0 -11   4        6.78        5.24      1.57 o 
   1 -11   4      635.70      634.50     19.40 o 
   2 -11   4      697.58      672.32     14.46 o 
   3 -11   4      214.10      209.57     10.40 o 
   4 -11   4      213.86      204.23      8.56 o 
   5 -11   4       39.41       44.12      6.18 o 
   6 -11   4      444.91      416.62     15.82 o 
  -9 -10   4      755.13      810.64     76.36 o 
  -8 -10   4      912.36      861.81     41.04 o 
  -7 -10   4       10.87       13.32      7.74 o 
  -6 -10   4      814.91      873.82     39.13 o 
  -5 -10   4     2103.90     2062.14     71.59 o 
  -4 -10   4      779.77      796.51     34.84 o 
  -3 -10   4       46.93       74.93     12.41 o 
  -2 -10   4      534.69      527.82     34.84 o 
  -1 -10   4      130.97      143.17     15.27 o 
   0 -10   4     1423.63     1467.57     20.85 o 
   1 -10   4     1710.17     1760.57     48.15 o 
   2 -10   4      622.53      571.48     12.47 o 
   3 -10   4       36.75       36.49      4.01 o 
   4 -10   4      140.41      139.86      7.20 o 
   5 -10   4      190.82      168.77      8.82 o 
   6 -10   4      493.49      505.10     19.23 o 
   7 -10   4     1112.05     1111.25     31.15 o 
 -10  -9   4      233.13      226.21     24.82 o 
  -9  -9   4       30.29       27.20     13.36 o 
  -8  -9   4        0.36        0.00      5.06 o 
  -7  -9   4      180.48      201.63     15.27 o 
  -6  -9   4     1805.19     1691.59     45.34 o 
  -5  -9   4      244.24      251.03     18.61 o 
  -4  -9   4        0.72        0.00      5.25 o 
  -3  -9   4      212.11      196.14     15.75 o 
  -2  -9   4      235.25      250.55     17.66 o 
  -1  -9   4      928.39      979.77     36.75 o 
   0  -9   4     1020.88     1109.29     19.98 o 
   1  -9   4        4.56        4.13      1.87 o 
   2  -9   4      403.25      363.55     14.32 o 
   3  -9   4       12.28       13.05      3.78 o 
   4  -9   4       34.67       40.40      4.82 o 
   5  -9   4      386.89      367.53     14.79 o 
   6  -9   4     1252.16     1229.15     30.77 o 
   7  -9   4      494.73      460.80     19.85 o 
   8  -9   4      134.15      116.11     11.55 o 
 -10  -8   4      339.06      340.62     12.34 o 
  -9  -8   4      403.27      405.60     12.34 o 
  -8  -8   4      144.32      148.20      5.51 o 
  -7  -8   4      235.46      230.94      6.88 o 
  -6  -8   4     1385.28     1299.61     15.73 o 
  -5  -8   4        2.13        5.07      6.00 o 
  -4  -8   4        2.89        5.73      6.68 o 
  -3  -8   4       22.71       21.95      8.11 o 
  -2  -8   4     1092.81     1164.94     39.61 o 
  -1  -8   4      643.27      608.55     11.14 o 
   0  -8   4     1999.40     2006.87     37.10 o 
   1  -8   4        2.77        2.49      1.49 o 
   2  -8   4      318.12      293.25      8.35 o 
   3  -8   4      171.42      178.66      7.06 o 
   4  -8   4     1898.97     1771.37     38.43 o 
   5  -8   4     3386.68     3164.41     66.13 o 
   6  -8   4      863.35      775.09     23.57 o 
   7  -8   4      394.72      359.84     15.35 o 
   8  -8   4     1300.36     1264.79     34.97 o 
   9  -8   4      236.86      181.00    113.34 o 
 -11  -7   4        4.41        2.29      3.20 o 
 -10  -7   4      430.35      430.84     12.56 o 
  -9  -7   4      220.95      209.71      7.95 o 
  -8  -7   4     1893.19     1778.64    100.44 o 
  -7  -7   4     1777.72     1751.53     30.61 o 
  -6  -7   4     2278.42     2287.71     37.50 o 
  -5  -7   4      543.98      589.18      7.89 o 
  -4  -7   4      488.22      464.76     15.19 o 
  -3  -7   4     2906.09     3015.66     86.38 o 
  -2  -7   4     5807.56     6179.75    173.71 o 
  -1  -7   4     5468.58     5688.89    100.45 o 
   0  -7   4       88.36       92.66      9.47 o 
   1  -7   4     3078.54     2943.36     50.25 o 
   2  -7   4     5690.19     5492.05    100.71 o 
   3  -7   4     1708.12     1588.56     32.61 o 
   4  -7   4     2242.47     2220.56     44.70 o 
   5  -7   4     1484.64     1454.52     50.59 o 
   6  -7   4      125.32      131.90     11.20 o 
   7  -7   4     1455.20     1451.10     54.88 o 
   8  -7   4     1031.43      987.88     46.77 o 
   9  -7   4       81.44       76.55     12.84 o 
  10  -7   4      119.09      117.91     13.25 o 
 -11  -6   4       57.92       71.66      7.64 o 
 -10  -6   4     1076.26     1089.36     23.84 o 
  -9  -6   4     1926.39     1949.39     35.70 o 
  -8  -6   4     1395.41     1347.82     25.22 o 
  -7  -6   4      226.34      216.50      6.16 o 
  -6  -6   4      636.58      643.94     12.50 o 
  -5  -6   4      499.12      497.45     10.28 o 
  -4  -6   4     2516.32     2459.86     29.85 o 
  -3  -6   4      767.07      717.29      9.33 o 
  -2  -6   4      464.73      464.81      6.44 o 
  -1  -6   4      853.97      907.22     31.26 o 
   0  -6   4     1665.38     1571.00     42.42 o 
   1  -6   4     2293.59     2139.05     36.10 o 
   2  -6   4     2485.18     2437.57     43.35 o 
   3  -6   4       34.86       38.38      4.01 o 
   4  -6   4        3.01        3.37      3.19 o 
   5  -6   4        6.02        9.32      4.35 o 
   6  -6   4      283.60      295.90     12.31 o 
   7  -6   4      664.10      733.04     29.59 o 
   8  -6   4      306.16      313.31     20.04 o 
   9  -6   4       70.01       80.55     10.74 o 
  10  -6   4      105.36      103.26     15.02 o 
 -12  -5   4        0.24        3.97      4.72 o 
 -11  -5   4      473.70      480.39     20.65 o 
 -10  -5   4     1134.73     1190.62     24.76 o 
  -9  -5   4      485.52      498.90     12.40 o 
  -8  -5   4      214.13      205.54      9.22 o 
  -7  -5   4      320.97      313.24      8.30 o 
  -6  -5   4     1651.93     1669.74     23.13 o 
  -5  -5   4     3881.12     3836.23     59.47 o 
  -4  -5   4      533.60      446.70      8.24 o 
  -3  -5   4        1.23        6.33      1.07 o 
  -2  -5   4     3146.01     3475.81     79.66 o 
  -1  -5   4      499.78      483.61     10.06 o 
   0  -5   4     1075.62      949.24     15.52 o 
   1  -5   4     2826.75     2550.16     42.52 o 
   2  -5   4      683.49      678.30     20.04 o 
   3  -5   4      689.33      637.71     14.00 o 
   4  -5   4      464.92      442.93     12.13 o 
   5  -5   4     1085.55     1096.23     32.21 o 
   6  -5   4      538.02      521.62     22.91 o 
   7  -5   4      507.91      484.16     26.01 o 
   8  -5   4        0.11        2.35      5.03 o 
   9  -5   4      131.53      130.42     11.95 o 
  10  -5   4      198.73      207.23     15.48 o 
  11  -5   4      390.32      399.90     21.38 o 
 -12  -4   4     1104.08     1164.80     44.29 o 
 -11  -4   4     1036.18     1080.26     47.98 o 
 -10  -4   4      100.50      109.06      8.08 o 
  -9  -4   4      138.51      138.18      7.79 o 
  -8  -4   4      874.94      841.07     17.16 o 
  -7  -4   4     2685.08     2665.57     43.14 o 
  -6  -4   4     7845.88     8131.62    112.70 o 
  -5  -4   4      348.56      340.76      6.72 o 
  -4  -4   4      923.16     1010.23     16.55 o 
  -3  -4   4     1076.84     1014.94     13.05 o 
  -2  -4   4     3807.32     4015.80     84.78 o 
  -1  -4   4      967.40      902.36     23.86 o 
   0  -4   4     4527.60     4712.75     78.45 o 
   1  -4   4     1453.67     1471.17     25.54 o 
   2  -4   4      203.09      199.19      5.90 o 
   3  -4   4     1367.63     1329.58     30.78 o 
   4  -4   4     1074.36     1015.24     21.26 o 
   5  -4   4      884.39      801.28     26.73 o 
   6  -4   4     3371.46     3236.03    126.47 o 
   7  -4   4     1552.31     1507.43     36.78 o 
   8  -4   4      909.12      859.73     26.73 o 
   9  -4   4     1470.57     1415.72     57.98 o 
  10  -4   4     1008.56     1027.79     38.18 o 
  11  -4   4      431.37      422.28     27.44 o 
 -12  -3   4     1015.14     1062.45     51.21 o 
 -11  -3   4      151.89      162.71     13.15 o 
 -10  -3   4      669.71      678.25     20.24 o 
  -9  -3   4      632.61      628.10     15.26 o 
  -8  -3   4     2859.90     2811.51     47.99 o 
  -7  -3   4       94.69      108.24      6.04 o 
  -6  -3   4     1114.27     1137.65     19.31 o 
  -5  -3   4      243.25      272.71      6.48 o 
  -4  -3   4     1952.64     2009.91     25.25 o 
  -3  -3   4      774.91      738.96     11.68 o 
  -2  -3   4      292.96      408.47      7.37 o 
  -1  -3   4      546.84      517.42      9.63 o 
   0  -3   4     2942.40     3180.08     51.80 o 
   1  -3   4      215.85      226.36      6.31 o 
   2  -3   4     6970.40     7218.44    133.12 o 
   3  -3   4     2274.04     2035.41     36.61 o 
   4  -3   4     1819.67     1740.48     46.77 o 
   5  -3   4      451.56      414.36     12.31 o 
   6  -3   4      442.42      414.02     25.29 o 
   7  -3   4       48.71       53.38      9.45 o 
   8  -3   4      964.79      926.23     33.65 o 
   9  -3   4     1219.59     1188.36     48.20 o 
  10  -3   4      425.09      423.67     31.02 o 
  11  -3   4       24.17       31.04     10.63 o 
  12  -3   4       83.79       99.15     17.92 o 
 -12  -2   4       20.45       19.79      7.78 o 
 -11  -2   4       31.03       32.60      7.64 o 
 -10  -2   4      724.11      756.70     20.71 o 
  -9  -2   4      243.41      254.45     10.76 o 
  -8  -2   4        1.38        4.55      3.95 o 
  -7  -2   4       33.80       29.65      4.68 o 
  -6  -2   4      220.76      210.17      6.60 o 
  -5  -2   4      492.63      503.04     10.51 o 
  -4  -2   4     3648.47     3670.79     46.29 o 
  -3  -2   4     3998.52     4184.98     59.40 o 
  -2  -2   4     4940.01     5326.60     85.57 o 
  -1  -2   4    11106.74    11913.78    219.31 o 
   0  -2   4       85.63       95.62      3.53 o 
   1  -2   4     1678.75     1631.22     27.49 o 
   2  -2   4    12198.80    10286.08   1017.47 o 
   3  -2   4     2560.95     2217.72     55.36 o 
   4  -2   4     1512.97     1565.38     31.78 o 
   5  -2   4      208.11      174.40      7.74 o 
   6  -2   4      695.60      674.90     34.36 o 
   7  -2   4     1750.90     1667.59     54.64 o 
   8  -2   4     6359.01     6382.63    317.12 o 
   9  -2   4     1730.05     1701.64     83.99 o 
  10  -2   4       95.93      123.55     15.36 o 
  11  -2   4      607.08      605.11     56.55 o 
  12  -2   4      478.44      518.46     29.59 o 
 -12  -1   4       25.71       28.32      7.44 o 
 -11  -1   4      123.12      124.70     12.55 o 
 -10  -1   4     2455.88     2515.27     62.26 o 
  -9  -1   4     4047.30     4266.83     78.99 o 
  -8  -1   4       21.98       29.13      6.39 o 
  -7  -1   4      253.87      247.33      8.93 o 
  -6  -1   4      394.09      378.86      9.27 o 
  -5  -1   4     4059.96     4229.07     64.10 o 
  -4  -1   4     5209.83     5205.44     76.87 o 
  -3  -1   4     7633.30     8203.67    105.61 o 
  -2  -1   4       21.64       20.37      1.91 o 
  -1  -1   4        5.52       11.73      1.45 o 
   0  -1   4    14526.30    15003.71    377.26 o 
   1  -1   4     8744.15     8804.08    222.87 o 
   2  -1   4    11764.74     9282.54   1832.11 o 
   3  -1   4     3159.84     3136.62     55.51 o 
   4  -1   4     2263.86     2021.14     37.63 o 
   5  -1   4     1979.11     1777.57     36.76 o 
   6  -1   4     1094.78      976.28     24.42 o 
   7  -1   4     1523.95     1558.96     58.94 o 
   8  -1   4        4.04        2.96      6.35 o 
   9  -1   4      482.46      489.51     31.26 o 
  10  -1   4      266.27      270.18     15.51 o 
  11  -1   4      195.72      192.06     16.23 o 
  12  -1   4      217.41      230.75     17.20 o 
 -12   0   4       17.79       11.62      6.77 o 
 -11   0   4      899.79      925.79     42.84 o 
 -10   0   4      217.55      229.59     14.07 o 
  -9   0   4     1390.42     1427.51     39.05 o 
  -8   0   4       62.36       63.83      6.22 o 
  -7   0   4        6.08        7.69      3.56 o 
  -6   0   4     2767.47     2910.29     46.36 o 
  -5   0   4     8478.05     8920.95    143.03 o 
  -4   0   4     1727.07     1618.38     25.18 o 
  -3   0   4      145.99      137.32      4.58 o 
  -2   0   4     3943.04     4185.53     56.49 o 
  -1   0   4     3118.69     3589.78     86.86 o 
   0   0   4      825.64     1037.51     30.07 o 
   1   0   4     4415.57     4704.67     80.48 o 
   2   0   4      300.46      307.07      8.56 o 
   3   0   4     3976.91     3836.07     67.63 o 
   4   0   4     6833.25     6700.29    125.78 o 
   5   0   4      186.02      137.72      6.75 o 
   6   0   4      230.39      196.24      8.60 o 
   7   0   4        1.15        3.00      4.21 o 
   8   0   4      367.00      368.58     17.18 o 
   9   0   4       41.83       50.75      8.56 o 
  10   0   4      269.12      284.45     16.46 o 
  11   0   4      127.49      136.14     12.77 o 
  12   0   4       13.12       15.02      8.75 o 
 -12   1   4      454.70      513.69     44.48 o 
 -11   1   4     2446.83     2559.25    130.56 o 
 -10   1   4      247.96      245.21     12.19 o 
  -9   1   4       99.18       90.28     12.35 o 
  -8   1   4     2893.54     2838.61     62.43 o 
  -7   1   4     1132.29     1115.02     29.24 o 
  -6   1   4       25.88       14.56      4.72 o 
  -5   1   4      778.12      752.61     17.89 o 
  -4   1   4      118.96       85.24      5.74 o 
  -3   1   4    10095.43    10670.96    203.45 o 
  -2   1   4    16117.54    16019.48    305.27 o 
  -1   1   4     5680.75     5768.85    124.56 o 
   0   1   4     5208.28     5362.02    208.79 o 
   1   1   4        9.60        8.83      2.70 o 
   2   1   4     2156.73     2106.70     37.42 o 
   3   1   4     1879.57     1705.55     31.67 o 
   4   1   4     1846.93     1641.30     39.61 o 
   5   1   4     1103.10     1064.78     21.93 o 
   6   1   4      224.34      215.81     13.12 o 
   7   1   4       44.68       32.79      7.00 o 
   8   1   4     1731.29     1739.92     50.59 o 
   9   1   4     4416.94     4395.74    186.60 o 
  10   1   4      467.12      481.14     18.71 o 
  11   1   4       67.58       70.67     10.40 o 
  12   1   4       96.95      113.63     19.88 o 
 -12   2   4      646.60      635.66     53.09 o 
 -11   2   4      196.72      218.45     22.91 o 
 -10   2   4      648.86      642.24     41.52 o 
  -9   2   4     3737.85     3895.77    220.01 o 
  -8   2   4     2127.84     2225.83     51.29 o 
  -7   2   4        3.19        8.11      6.14 o 
  -6   2   4       94.65       92.86      7.59 o 
  -5   2   4       26.12       36.74      6.35 o 
  -4   2   4     2266.25     2347.05     44.88 o 
  -3   2   4    15034.39    15765.85    315.69 o 
  -2   2   4    13273.13    14216.44    276.87 o 
  -1   2   4     7473.72     8407.49    215.71 o 
   0   2   4     1624.46     1750.51     43.43 o 
   1   2   4     2982.89     3196.30     42.81 o 
   2   2   4     4562.54     4680.98     81.33 o 
   3   2   4     3545.99     3297.18     58.85 o 
   4   2   4     1910.99     1802.77     32.90 o 
   5   2   4       15.96       17.92      3.53 o 
   6   2   4      221.60      235.83      8.75 o 
   7   2   4      370.55      378.58     17.90 o 
   8   2   4     4581.67     4419.05     91.28 o 
   9   2   4     3770.69     3718.00    127.42 o 
  10   2   4      160.84      221.25     36.51 o 
  11   2   4        0.19        0.00      4.06 o 
  12   2   4      113.67      134.46     10.81 o 
 -12   3   4        0.18        0.00     10.15 o 
 -11   3   4      452.62      512.71     42.24 o 
 -10   3   4      290.93      363.07     40.57 o 
  -9   3   4     2294.88     2373.11    206.17 o 
  -8   3   4       50.63       65.89      9.45 o 
  -7   3   4      151.71      161.05     12.43 o 
  -6   3   4      161.92      182.20      9.95 o 
  -5   3   4     1726.28     1955.70     40.15 o 
  -4   3   4      173.24      298.66      9.95 o 
  -3   3   4     3032.22     2944.96     54.50 o 
  -2   3   4     5278.84     5824.07    105.79 o 
  -1   3   4     1479.66     1616.88     40.57 o 
   0   3   4       37.71       37.46      2.17 o 
   1   3   4     1744.67     1986.21     22.21 o 
   2   3   4      148.00       90.72      2.88 o 
   3   3   4     5386.33     5554.06     80.36 o 
   4   3   4      367.53      411.34      9.24 o 
   5   3   4      159.07      119.79      4.67 o 
   6   3   4      626.30      521.14     15.75 o 
   7   3   4     3238.28     3183.06     76.52 o 
   8   3   4     1854.02     1838.83     34.52 o 
   9   3   4      217.52      227.05     10.06 o 
  10   3   4       92.22       72.32      7.36 o 
  11   3   4      686.47      756.19     29.11 o 
  12   3   4      317.95      331.00     13.89 o 
 -12   4   4        5.87        5.22     10.53 o 
 -11   4   4       46.50       56.33     13.04 o 
 -10   4   4      330.44      346.89     37.94 o 
  -9   4   4     1371.49     1372.40     63.47 o 
  -8   4   4      368.96      394.13     20.39 o 
  -7   4   4      946.25      985.47     27.16 o 
  -6   4   4      130.91      127.87      9.28 o 
  -5   4   4        1.53        6.68      4.39 o 
  -4   4   4     3001.78     3052.72     59.22 o 
  -3   4   4     8358.97     9074.42    175.63 o 
  -2   4   4     1138.30     1200.67     23.11 o 
  -1   4   4     3115.51     3142.61     77.79 o 
   0   4   4     2951.84     3068.16     67.29 o 
   1   4   4    12078.02    12603.27    302.34 o 
   2   4   4     2958.16     2884.19     34.69 o 
   3   4   4        8.28       14.08      2.33 o 
   4   4   4     3458.51     3352.33     48.85 o 
   5   4   4     5621.44     5700.70     96.31 o 
   6   4   4     4459.02     4316.23     81.66 o 
   7   4   4      842.51      718.08     38.51 o 
   8   4   4       38.90       45.13      5.31 o 
   9   4   4     1019.32      926.25     21.69 o 
  10   4   4     1503.88     1505.81     32.17 o 
  11   4   4     1294.41     1288.81     32.24 o 
  12   4   4        5.51        4.03      4.77 o 
 -11   5   4       79.49      104.52     21.24 o 
 -10   5   4      636.03      689.48     61.56 o 
  -9   5   4      302.04      306.52     20.73 o 
  -8   5   4     1503.16     1453.47     39.15 o 
  -7   5   4     4298.07     4278.38     93.46 o 
  -6   5   4     1354.74     1365.17     32.89 o 
  -5   5   4      543.69      518.70     16.03 o 
  -4   5   4     3354.77     3481.59     68.67 o 
  -3   5   4      968.64      990.06     21.43 o 
  -2   5   4    13117.17    14374.87    405.17 o 
  -1   5   4     3190.45     3067.68     77.31 o 
   0   5   4     1806.10     1676.42     29.42 o 
   1   5   4        9.05        3.34      2.17 o 
   2   5   4      333.43      376.37      6.04 o 
   3   5   4     1189.32     1076.66     14.21 o 
   4   5   4     8590.46     8468.54    131.39 o 
   5   5   4     2403.25     2328.71     36.05 o 
   6   5   4        8.40        3.90      3.58 o 
   7   5   4      518.67      509.67     14.99 o 
   8   5   4       30.01       35.54      5.09 o 
   9   5   4      654.79      653.46     15.44 o 
  10   5   4     1106.48     1140.68     25.10 o 
  11   5   4       38.22       45.08      7.27 o 
  12   5   4      138.77      138.06     10.29 o 
 -11   6   4       76.91       73.26     15.01 o 
 -10   6   4      393.06      422.21     47.96 o 
  -9   6   4       25.68       36.03     10.46 o 
  -8   6   4     2976.90     3124.57    120.74 o 
  -7   6   4     2417.82     2497.81     58.20 o 
  -6   6   4      616.06      639.52     20.08 o 
  -5   6   4      578.51      583.01     20.06 o 
  -4   6   4      332.78      331.22     13.40 o 
  -3   6   4     2630.57     2643.42     72.54 o 
  -2   6   4     6680.00     6941.63    131.77 o 
  -1   6   4     1467.27     1426.94     38.18 o 
   0   6   4     1618.10     1770.28     31.05 o 
   1   6   4       16.32       37.33      2.85 o 
   2   6   4        3.61       20.57      2.20 o 
   3   6   4     3708.72     3746.17     47.35 o 
   4   6   4     2570.94     2620.86     33.55 o 
   5   6   4      103.18      101.06      4.66 o 
   6   6   4      697.38      659.13     15.19 o 
   7   6   4      125.38      134.86      7.73 o 
   8   6   4      632.00      599.50     14.50 o 
   9   6   4     1091.79     1029.37     31.17 o 
  10   6   4      342.71      315.72     10.96 o 
  11   6   4       44.88       35.10      6.57 o 
  12   6   4      103.55      105.30      8.74 o 
 -11   7   4       20.17       25.17     13.17 o 
 -10   7   4      149.81      140.89     21.24 o 
  -9   7   4     2531.34     2599.84    246.25 o 
  -8   7   4     3798.25     3861.39    160.59 o 
  -7   7   4      333.84      333.47     23.77 o 
  -6   7   4      781.13      771.80     23.77 o 
  -5   7   4      606.33      590.91     18.22 o 
  -4   7   4      340.94      365.09     17.66 o 
  -3   7   4      947.99      953.76     21.60 o 
  -2   7   4     1403.26     1370.53     29.49 o 
  -1   7   4      210.61      206.64     10.02 o 
   0   7   4     2966.40     2994.20     76.84 o 
   1   7   4     2823.99     2894.36     42.56 o 
   2   7   4     4925.60     5173.73    137.44 o 
   3   7   4     2273.26     2366.13     36.33 o 
   4   7   4       19.96       27.58      2.39 o 
   5   7   4      188.99      179.16      4.70 o 
   6   7   4      982.45     1004.77     21.61 o 
   7   7   4       56.08       80.80      6.14 o 
   8   7   4      830.55      759.31     15.62 o 
   9   7   4      755.31      694.19     15.72 o 
  10   7   4      248.99      245.93      9.54 o 
  11   7   4      488.43      461.72     15.74 o 
  12   7   4     1148.81     1197.59     31.72 o 
 -10   8   4      576.72      671.43     75.16 o 
  -9   8   4     1594.34     1692.29    153.67 o 
  -8   8   4      405.50      391.54     23.11 o 
  -7   8   4      653.01      671.00     23.95 o 
  -6   8   4     2538.07     2572.01     59.39 o 
  -5   8   4      646.30      658.59     28.16 o 
  -4   8   4       30.76       40.61      6.24 o 
  -3   8   4      441.16      420.13     12.82 o 
  -2   8   4      851.89      865.96     20.04 o 
  -1   8   4     1722.16     1636.92     44.86 o 
   0   8   4      800.59      739.93     15.51 o 
   1   8   4     2164.38     2394.45     36.18 o 
   2   8   4      786.66      888.13     23.73 o 
   3   8   4     2895.14     2863.90     68.17 o 
   4   8   4      343.66      338.25      7.71 o 
   5   8   4     1610.86     1564.78     22.21 o 
   6   8   4      307.82      307.62      7.81 o 
   7   8   4       32.23       37.80      4.05 o 
   8   8   4      320.99      301.73      8.65 o 
   9   8   4      396.33      366.32     10.46 o 
  10   8   4      269.67      278.17     10.11 o 
  11   8   4     2816.00     2687.18     52.88 o 
  -9   9   4      131.29      118.76     20.52 o 
  -8   9   4      598.97      567.64     43.43 o 
  -7   9   4     1138.58     1201.39     50.59 o 
  -6   9   4       12.69        2.76     11.69 o 
  -5   9   4       18.21       20.52      6.07 o 
  -4   9   4       44.23       49.18      8.02 o 
  -3   9   4     1290.15     1307.48     31.46 o 
  -2   9   4       11.71       13.36      5.73 o 
  -1   9   4     1668.07     1751.65     50.35 o 
   0   9   4     1957.21     2029.51     38.89 o 
   1   9   4      297.89      313.77      6.99 o 
   2   9   4      134.52      135.21      4.98 o 
   3   9   4      671.79      689.60     16.19 o 
   4   9   4      491.37      469.20     12.13 o 
   5   9   4     4632.25     4533.87     62.68 o 
   6   9   4     1864.49     1828.45     32.33 o 
   7   9   4       31.88       24.65      8.36 o 
   8   9   4       68.67       70.25      4.78 o 
   9   9   4      356.77      347.25     10.97 o 
  10   9   4     1608.24     1587.54     30.85 o 
  11   9   4     1047.90     1032.37     24.80 o 
  -9  10   4       27.17       38.39     11.61 o 
  -8  10   4      388.61      379.32     19.16 o 
  -7  10   4      494.33      446.22    122.17 o 
  -6  10   4      265.65      284.31     14.50 o 
  -5  10   4      228.16      216.69     11.80 o 
  -4  10   4      101.18       83.18      9.09 o 
  -3  10   4      590.13      563.51     16.36 o 
  -2  10   4     5653.67     5828.02    163.69 o 
  -1  10   4     5725.87     5928.62    157.49 o 
   0  10   4      187.36      166.64      7.06 o 
   1  10   4      424.51      454.25      9.39 o 
   2  10   4      262.04      268.97      7.08 o 
   3  10   4     1145.33     1164.27     19.40 o 
   4  10   4     2532.49     2511.63     51.03 o 
   5  10   4     2702.92     2564.12     48.84 o 
   6  10   4      334.43      318.56     10.12 o 
   7  10   4     2000.20     1957.05     32.38 o 
   8  10   4     1340.28     1327.28     24.03 o 
   9  10   4      732.82      702.46     15.58 o 
  10  10   4      718.70      706.11     16.63 o 
  -8  11   4     1045.63     1072.71     72.06 o 
  -7  11   4     1309.23     1344.67     71.59 o 
  -6  11   4      135.99      145.71     17.66 o 
  -5  11   4      135.57      136.77     10.44 o 
  -4  11   4      279.21      294.07     14.39 o 
  -3  11   4     1648.27     1648.38     58.22 o 
  -2  11   4     2240.54     2275.47     65.38 o 
  -1  11   4      118.72      105.96      8.11 o 
   0  11   4      435.23      485.37     10.62 o 
   1  11   4     1485.45     1524.55     26.46 o 
   2  11   4      300.72      280.04      6.90 o 
   3  11   4     2995.92     2954.71     45.74 o 
   4  11   4     1531.83     1515.09     25.73 o 
   5  11   4        0.64        0.87      2.51 o 
   6  11   4      885.17      889.95     21.44 o 
   7  11   4      677.55      649.54     48.70 o 
   8  11   4      284.51      255.47      8.29 o 
   9  11   4       19.24       19.16      5.06 o 
  10  11   4       21.25       19.32      3.99 o 
  -7  12   4       31.89       29.10     15.35 o 
  -6  12   4      322.28      343.03     16.53 o 
  -5  12   4      805.94      756.93     29.53 o 
  -4  12   4      541.70      545.12     17.38 o 
  -3  12   4     2461.71     2390.48     72.54 o 
  -2  12   4      639.94      679.78     24.34 o 
  -1  12   4      477.17      458.82     18.37 o 
   0  12   4     1508.77     1633.34     28.68 o 
   1  12   4      969.61     1024.86     18.04 o 
   2  12   4      149.41      146.59      4.86 o 
   3  12   4       23.03       34.71      3.91 o 
   4  12   4       80.11       78.87      3.24 o 
   5  12   4      215.19      208.07      5.26 o 
   6  12   4     1453.93     1438.16     23.70 o 
   7  12   4      399.62      354.71     10.10 o 
   8  12   4       28.27       18.22      6.39 o 
   9  12   4        5.27        3.34     14.32 o 
  -5  13   4     1702.28     1588.96     41.50 o 
  -4  13   4      156.14      153.67     20.04 o 
  -3  13   4        1.68        5.25      5.73 o 
  -2  13   4       18.00       10.02      9.07 o 
  -1  13   4     1140.06     1115.47     26.71 o 
   0  13   4     1211.66     1237.96     23.26 o 
   1  13   4        3.79        7.10      3.00 o 
   2  13   4      295.68      288.59      8.97 o 
   3  13   4        6.15        3.00      1.86 o 
   4  13   4       72.92       66.00      3.63 o 
   5  13   4     1404.06     1281.59     32.46 o 
   6  13   4     1143.14     1097.17     43.43 o 
   7  13   4       63.12       78.27     13.84 o 
   8  13   4       19.50       16.23      7.76 o 
  -4  14   4      700.39      668.13     29.11 o 
  -3  14   4       36.55       29.86     20.76 o 
  -2  14   4       20.37       14.65     13.84 o 
  -1  14   4      501.14      504.92     12.48 o 
   0  14   4      571.27      580.21     13.61 o 
   1  14   4       85.90       76.79      4.59 o 
   2  14   4      318.55      296.59     15.47 o 
   3  14   4       87.90       73.02     12.89 o 
   4  14   4      306.31      290.16     20.52 o 
   5  14   4     1224.86     1206.93     48.20 o 
   6  14   4      197.73      222.87     19.57 o 
  -1  15   4     1231.19     1188.01    106.19 o 
   1  15   4      294.89      294.46     22.91 o 
   2  15   4      606.21      606.57     31.50 o 
   4  15   4      551.53      493.94     29.59 o 
  -4 -13   5      173.90      188.99     22.43 o 
  -3 -13   5      168.45      202.35     22.91 o 
  -2 -13   5     1031.84     1149.19     52.97 o 
  -1 -13   5      478.44      505.39     33.88 o 
  -6 -12   5      299.21      289.68     26.73 o 
  -5 -12   5     1880.58     1924.70     74.45 o 
  -4 -12   5     1103.68     1261.34     54.41 o 
  -3 -12   5      214.21      233.85     21.95 o 
  -2 -12   5       13.05       15.27     11.45 o 
  -1 -12   5      296.02      327.38     25.29 o 
   0 -12   5     1495.22     1595.40     64.43 o 
   1 -12   5     2078.16     2266.88     85.43 o 
   2 -12   5      336.39      363.18     29.11 o 
   3 -12   5       36.46       40.33      4.35 o 
   4 -12   5       94.93       96.30      7.91 o 
  -7 -11   5      518.76      521.62     32.45 o 
  -6 -11   5     2266.98     2243.02     83.04 o 
  -5 -11   5     1767.21     1844.05     69.68 o 
  -4 -11   5       12.95       22.43     11.93 o 
  -3 -11   5       50.30       52.50     13.36 o 
  -2 -11   5      407.43      450.51     26.25 o 
  -1 -11   5     1064.86     1151.57     46.29 o 
   0 -11   5     1108.16     1101.99     39.85 o 
   1 -11   5      395.36      382.18      8.75 o 
   2 -11   5      248.52      244.73      7.67 o 
   3 -11   5      147.13      146.68      6.72 o 
   4 -11   5        2.00        4.92      3.80 o 
   5 -11   5      339.78      331.49     14.02 o 
   6 -11   5      400.80      395.47     17.12 o 
  -9 -10   5       30.85       40.91     11.64 o 
  -8 -10   5      198.51      208.70     15.67 o 
  -7 -10   5     1421.02     1364.42     53.45 o 
  -6 -10   5      692.52      669.56     33.41 o 
  -5 -10   5        5.14       11.45     10.02 o 
  -4 -10   5      825.11      854.73     37.22 o 
  -3 -10   5      583.61      598.93     28.63 o 
  -2 -10   5       70.77       59.18     18.61 o 
  -1 -10   5      833.78      849.01     45.34 o 
   0 -10   5     2376.49     2449.12     58.96 o 
   1 -10   5       88.52       90.62      4.62 o 
   2 -10   5      355.51      329.80      9.61 o 
   3 -10   5      179.31      173.66      8.14 o 
   4 -10   5       84.32       86.45      7.45 o 
   5 -10   5      801.35      784.94     21.04 o 
   6 -10   5       65.31       75.41     12.02 o 
   7 -10   5      108.27      100.89     11.45 o 
  -9  -9   5      240.39      191.49    123.60 o 
  -8  -9   5       73.67       63.40     12.62 o 
  -7  -9   5     1416.44     1345.47     50.11 o 
  -6  -9   5      775.65      742.12     24.29 o 
  -5  -9   5      961.78      985.97     40.09 o 
  -4  -9   5     1436.18     1544.34     53.93 o 
  -3  -9   5       51.14       50.11     10.50 o 
  -2  -9   5        4.49        7.16     11.45 o 
  -1  -9   5      247.31      259.04      7.00 o 
   0  -9   5      154.64      162.88      7.50 o 
   1  -9   5      117.43      122.18      5.18 o 
   2  -9   5      203.78      199.93      7.64 o 
   3  -9   5     1207.57     1065.51     29.83 o 
   4  -9   5      466.70      455.51     12.91 o 
   5  -9   5      156.68      166.26     10.66 o 
   6  -9   5       39.66       43.05      7.87 o 
   7  -9   5     1494.29     1449.50     37.87 o 
   8  -9   5      775.62      727.49     24.86 o 
 -10  -8   5      410.50      383.22     41.52 o 
  -9  -8   5      139.71      138.29      7.04 o 
  -8  -8   5       45.81       38.49      4.20 o 
  -7  -8   5      195.78      192.91      4.13 o 
  -6  -8   5      188.37      196.07      3.54 o 
  -5  -8   5      863.56      929.66     43.91 o 
  -4  -8   5     1327.93     1414.53     48.20 o 
  -3  -8   5      288.36      294.46     17.18 o 
  -2  -8   5       77.25       90.20     11.45 o 
  -1  -8   5        1.42        3.46      1.81 o 
   0  -8   5       65.61       66.15      3.53 o 
   1  -8   5     2580.43     2541.40     44.71 o 
   2  -8   5     2679.26     2622.31     52.97 o 
   3  -8   5      493.79      429.70     11.41 o 
   4  -8   5      359.16      336.10     10.93 o 
   5  -8   5      623.81      595.99     18.71 o 
   6  -8   5     1816.00     1627.05     38.17 o 
   7  -8   5     2016.91     1838.76     44.36 o 
   8  -8   5      393.21      367.56     24.12 o 
   9  -8   5      106.45      121.42     15.13 o 
 -11  -7   5     1243.99     1244.44     52.04 o 
 -10  -7   5      515.29      516.86     12.92 o 
  -9  -7   5        0.56        2.95      4.48 o 
  -8  -7   5        0.36        1.76      2.59 o 
  -7  -7   5        6.03        5.78      3.08 o 
  -6  -7   5      192.85      204.02      4.37 o 
  -5  -7   5     2217.57     2229.32     28.53 o 
  -4  -7   5     1488.84     1528.46     19.97 o 
  -3  -7   5        0.32        1.54      0.70 o 
  -2  -7   5      138.79      143.85      2.89 o 
  -1  -7   5      778.19      817.87     31.26 o 
   0  -7   5     6321.60     6382.84    203.31 o 
   1  -7   5     5883.79     5561.42    102.59 o 
   2  -7   5      246.57      242.83      7.59 o 
   3  -7   5     1606.39     1533.22     34.40 o 
   4  -7   5      155.82      131.24      7.20 o 
   5  -7   5     1916.59     1777.84     41.31 o 
   6  -7   5      934.27      860.13     23.26 o 
   7  -7   5      151.09      143.23     12.60 o 
   8  -7   5        0.58        3.89      5.22 o 
   9  -7   5      595.80      558.00     21.04 o 
 -11  -6   5     1494.92     1516.22     47.14 o 
 -10  -6   5      502.02      522.86     16.71 o 
  -9  -6   5      124.07      122.99      7.21 o 
  -8  -6   5      862.07      816.96     17.43 o 
  -7  -6   5      235.31      243.44      8.09 o 
  -6  -6   5     2609.38     2592.14     41.91 o 
  -5  -6   5     4182.21     4184.25     55.33 o 
  -4  -6   5        4.42        4.44      1.47 o 
  -3  -6   5     1488.89     1474.80     19.90 o 
  -2  -6   5     2769.80     2911.39     56.19 o 
  -1  -6   5     2839.15     2776.67     48.85 o 
   0  -6   5     6224.60     6640.50    124.58 o 
   1  -6   5      214.97      206.63      7.40 o 
   2  -6   5     1149.14     1056.85     23.10 o 
   3  -6   5     3644.84     3373.62     78.27 o 
   4  -6   5      663.06      622.29     17.52 o 
   5  -6   5       13.09       23.16      5.22 o 
   6  -6   5      210.55      197.41     11.90 o 
   7  -6   5      213.95      143.14     96.88 o 
   8  -6   5      422.60      442.30     18.19 o 
   9  -6   5      803.10      832.75     35.32 o 
  10  -6   5      325.95      298.23     17.18 o 
 -11  -5   5      493.10      517.14     26.39 o 
 -10  -5   5      103.02       94.73      7.20 o 
  -9  -5   5     1836.80     1793.24     33.98 o 
  -8  -5   5     1499.48     1472.76     27.00 o 
  -7  -5   5      559.15      577.10     12.43 o 
  -6  -5   5     1859.22     1805.37     30.01 o 
  -5  -5   5        3.13        5.77      2.30 o 
  -4  -5   5     2119.84     2083.32     26.91 o 
  -3  -5   5     2269.80     2138.60     27.12 o 
  -2  -5   5     2600.87     2619.65     53.56 o 
  -1  -5   5      428.30      412.00      9.01 o 
   0  -5   5     1525.31     1663.55     23.88 o 
   1  -5   5       45.21       31.85      3.44 o 
   2  -5   5     2924.02     2774.54     49.60 o 
   3  -5   5      804.20      732.99     16.03 o 
   4  -5   5        1.00        1.19      2.70 o 
   5  -5   5        2.34        3.25      3.53 o 
   6  -5   5     1144.40     1101.46     44.86 o 
   7  -5   5       37.75       44.64      8.35 o 
   8  -5   5     3217.53     3222.96    178.25 o 
   9  -5   5      386.18      414.33     19.05 o 
  10  -5   5      205.52      205.75     23.15 o 
  11  -5   5        0.03        1.04      6.57 o 
 -12  -4   5      236.82      273.43     16.64 o 
 -11  -4   5      168.51      164.86     10.80 o 
 -10  -4   5     1656.63     1691.70     34.94 o 
  -9  -4   5      772.96      790.42     18.57 o 
  -8  -4   5     1076.06     1090.59     21.82 o 
  -7  -4   5     1016.61     1093.58     19.85 o 
  -6  -4   5        4.10       12.06      2.86 o 
  -5  -4   5     1505.29     1526.51     24.63 o 
  -4  -4   5     2393.04     2372.60     35.57 o 
  -3  -4   5     1995.25     1909.32     23.82 o 
  -2  -4   5      144.83      172.33      3.95 o 
  -1  -4   5      642.62      639.56     13.11 o 
   0  -4   5      951.45      970.10     14.77 o 
   1  -4   5      375.93      332.20      7.59 o 
   2  -4   5     1608.62     1459.01     26.63 o 
   3  -4   5      887.27      775.23     19.81 o 
   4  -4   5      533.25      526.95     15.13 o 
   5  -4   5        2.51        0.55      2.02 o 
   6  -4   5        0.81        6.95      5.91 o 
   7  -4   5      826.66      803.34     37.46 o 
   8  -4   5     1910.71     1866.90    110.24 o 
   9  -4   5       37.88       31.10      8.94 o 
  10  -4   5      135.37      139.67     14.32 o 
  11  -4   5      301.67      314.08     27.68 o 
 -12  -3   5      147.95      148.96     10.70 o 
 -11  -3   5      864.70      909.57     35.31 o 
 -10  -3   5      411.96      428.49     13.39 o 
  -9  -3   5       89.56       83.44      6.36 o 
  -8  -3   5       91.91       87.27      6.64 o 
  -7  -3   5      887.11      870.38     17.24 o 
  -6  -3   5      609.33      615.18     13.03 o 
  -5  -3   5     3056.96     3121.50     42.16 o 
  -4  -3   5     1832.89     1804.21     27.23 o 
  -3  -3   5        2.96        2.62      1.89 o 
  -2  -3   5        9.97       10.71      1.58 o 
  -1  -3   5     2484.94     2851.22     48.58 o 
   0  -3   5      670.47      653.22     11.98 o 
   1  -3   5     2391.06     2317.27     41.02 o 
   2  -3   5     1771.80     1557.17     30.07 o 
   3  -3   5      830.43      992.60     19.72 o 
   4  -3   5      534.22      513.51     18.14 o 
   5  -3   5     1173.33     1150.68     29.83 o 
   6  -3   5     2552.04     2469.43     83.99 o 
   7  -3   5     4303.37     4251.90    198.29 o 
   8  -3   5     1564.82     1504.00     49.39 o 
   9  -3   5      519.70      542.62     35.32 o 
  10  -3   5     2251.73     2239.55    143.41 o 
  11  -3   5      637.59      666.42     68.48 o 
 -12  -2   5      154.66      159.64     11.10 o 
 -11  -2   5      768.43      770.37     21.02 o 
 -10  -2   5      751.85      774.50     19.46 o 
  -9  -2   5        0.44        0.30      3.05 o 
  -8  -2   5     1434.81     1438.85     27.16 o 
  -7  -2   5       43.24       54.62      6.19 o 
  -6  -2   5      694.43      661.26     13.13 o 
  -5  -2   5     4939.89     5186.24     79.67 o 
  -4  -2   5      700.16      622.79     11.49 o 
  -3  -2   5      103.28      134.06      4.35 o 
  -2  -2   5     1166.99     1073.53     13.47 o 
  -1  -2   5     6951.39     7165.68    127.05 o 
   0  -2   5     6746.03     7167.54    128.88 o 
   1  -2   5     4524.91     4723.56     84.01 o 
   2  -2   5      207.67      192.16     20.52 o 
   3  -2   5     6999.75     6751.48    176.10 o 
   4  -2   5     4945.34     4450.66     83.69 o 
   5  -2   5     2510.18     2337.45     71.35 o 
   6  -2   5     1337.00     1272.98     56.55 o 
   7  -2   5      882.95      837.27     37.22 o 
   8  -2   5      152.17      155.51     14.79 o 
   9  -2   5     1512.87     1524.82     74.93 o 
  10  -2   5     1845.43     1870.26    139.35 o 
  11  -2   5      276.23      303.89     28.87 o 
  12  -2   5       41.02       44.03     12.47 o 
 -12  -1   5       20.32       26.37      9.53 o 
 -11  -1   5      225.56      228.20     12.99 o 
 -10  -1   5       18.96       18.80      6.52 o 
  -9  -1   5       12.96       14.23      5.14 o 
  -8  -1   5     1141.18     1159.09     23.42 o 
  -7  -1   5     1417.00     1448.47     26.97 o 
  -6  -1   5     3909.55     4010.38     63.65 o 
  -5  -1   5     1800.77     1845.08     30.67 o 
  -4  -1   5        4.12        4.92      2.40 o 
  -3  -1   5     2097.02     2070.93     29.76 o 
  -2  -1   5     1802.82     1772.25     34.24 o 
  -1  -1   5       77.63       41.89      2.64 o 
   0  -1   5     2783.13     2965.74     61.09 o 
   1  -1   5     2348.37     2560.38     62.52 o 
   2  -1   5     2258.85     1575.55    532.12 o 
   3  -1   5    16893.74    16184.97    366.28 o 
   4  -1   5     7735.97     7578.84    144.77 o 
   5  -1   5        0.85        8.99      4.68 o 
   6  -1   5        0.01        0.03      2.51 o 
   7  -1   5      161.15      147.81      9.77 o 
   8  -1   5      809.33      798.57     44.86 o 
   9  -1   5      852.09      824.51     62.52 o 
  10  -1   5      270.08      286.17     28.63 o 
  11  -1   5       43.62       42.65     12.98 o 
  12  -1   5      178.22      181.55     16.68 o 
 -12   0   5       79.11       84.36     11.22 o 
 -11   0   5       74.99       83.83     10.35 o 
 -10   0   5       36.96       29.87      6.49 o 
  -9   0   5      417.12      423.25     14.50 o 
  -8   0   5     4742.53     4762.22     81.65 o 
  -7   0   5     1927.91     1939.57     33.86 o 
  -6   0   5       21.05       27.14      4.00 o 
  -5   0   5      790.98      912.49     16.11 o 
  -4   0   5     2000.24     1885.85     29.20 o 
  -3   0   5     7730.09     8103.66    149.48 o 
  -2   0   5      426.70      406.65     15.19 o 
  -1   0   5     1377.94        0.00      1.43 o 
   0   0   5        0.43        2.04      0.82 o 
   1   0   5      783.29      728.69     14.34 o 
   2   0   5    17788.41    18004.08    361.42 o 
   3   0   5     2592.56     2461.53     44.53 o 
   4   0   5      165.44      196.33      8.74 o 
   5   0   5      804.33      758.95     17.71 o 
   6   0   5      365.75      338.83     19.33 o 
   7   0   5      151.55      162.91      9.77 o 
   8   0   5      255.83      257.91     12.99 o 
   9   0   5        0.98        4.02      5.22 o 
  10   0   5       22.89       24.95      8.08 o 
  11   0   5       85.98       98.74     14.60 o 
  12   0   5      115.75      126.37     14.32 o 
 -12   1   5       62.52       55.84     10.63 o 
 -11   1   5      525.89      561.52     32.35 o 
 -10   1   5      551.74      597.77     30.77 o 
  -9   1   5     2004.96     1980.20     50.32 o 
  -8   1   5      599.96      618.30     17.16 o 
  -7   1   5      308.50      304.54      9.81 o 
  -6   1   5     1227.00     1279.54     22.72 o 
  -5   1   5     6434.69     6861.30    108.14 o 
  -4   1   5     6209.73     6228.06     94.72 o 
  -3   1   5     3494.07     3593.89     51.93 o 
  -2   1   5       58.25       56.08      2.74 o 
  -1   1   5     4107.13     4298.48     91.15 o 
   0   1   5     3742.89     3743.19     58.25 o 
   1   1   5      471.57      439.44     10.29 o 
   2   1   5     5596.41     5869.23    107.31 o 
   3   1   5        5.40       30.22      3.87 o 
   4   1   5       49.35       40.85      4.55 o 
   5   1   5     2044.47     1929.01     39.52 o 
   6   1   5      888.61      894.35     21.09 o 
   7   1   5      524.98      474.29     20.52 o 
   8   1   5     2986.43     2870.01    100.22 o 
   9   1   5      281.24      294.61     14.80 o 
  10   1   5      501.39      498.33     22.42 o 
  11   1   5     1004.82     1052.00     44.62 o 
  12   1   5      320.63      356.96     32.21 o 
 -12   2   5      841.47      896.80     86.18 o 
 -11   2   5     1666.42     1746.97    122.45 o 
 -10   2   5     1182.76     1247.73    110.96 o 
  -9   2   5     1781.17     1856.80    109.05 o 
  -8   2   5      751.63      727.11     32.69 o 
  -7   2   5     2521.57     2612.90     56.69 o 
  -6   2   5     1309.54     1399.44     31.89 o 
  -5   2   5      425.09      399.23     14.44 o 
  -4   2   5      237.81      186.08      9.45 o 
  -3   2   5     1087.07     1200.27     24.30 o 
  -2   2   5     2664.31     2631.49     66.81 o 
  -1   2   5     2577.08     2655.83     50.59 o 
   0   2   5     3502.38     3807.88     95.92 o 
   1   2   5      838.39      899.11     12.15 o 
   2   2   5      410.64      378.65     10.55 o 
   3   2   5      809.33      892.16     17.88 o 
   4   2   5      594.55      470.18     11.93 o 
   5   2   5     1835.78     1705.83     33.40 o 
   6   2   5      559.64      512.45     14.34 o 
   7   2   5     1439.35     1342.04     48.92 o 
   8   2   5      388.70      363.78     20.04 o 
   9   2   5      501.11      480.69     18.05 o 
  10   2   5     1740.86     1697.18     42.66 o 
  11   2   5     1122.24     1140.70     37.46 o 
  12   2   5      102.97      114.63     12.33 o 
 -12   3   5      249.75      291.87     44.38 o 
 -11   3   5      875.06      936.64    126.71 o 
 -10   3   5       78.26       96.14     21.95 o 
  -9   3   5        0.28        0.00      5.22 o 
  -8   3   5      971.93     1025.02     33.65 o 
  -7   3   5      764.10      797.79     23.28 o 
  -6   3   5      294.82      346.98     13.33 o 
  -5   3   5        3.38        0.48      3.04 o 
  -4   3   5      779.78      743.02     26.25 o 
  -3   3   5       13.12       39.75      7.42 o 
  -2   3   5     4199.25     4130.49    111.20 o 
  -1   3   5     6238.17     6654.60    172.28 o 
   0   3   5     1256.52     1342.50     20.30 o 
   1   3   5       15.55       17.30      1.32 o 
   2   3   5      348.66      360.64      6.25 o 
   3   3   5        2.77        6.30      1.92 o 
   4   3   5     8055.78     8131.71    168.29 o 
   5   3   5     3023.35     3013.51     80.26 o 
   6   3   5      271.28      270.69      7.88 o 
   7   3   5      546.02      507.29     17.31 o 
   8   3   5     2039.70     1986.43     56.31 o 
   9   3   5      993.00      925.69     20.73 o 
  10   3   5     2372.25     2284.17     51.88 o 
  11   3   5      524.23      513.67     17.05 o 
  12   3   5      169.76      186.51     13.21 o 
 -11   4   5       56.12       62.68     16.97 o 
 -10   4   5        1.57        9.43      9.82 o 
  -9   4   5      422.35      419.70     30.07 o 
  -8   4   5     1320.21     1296.41     50.35 o 
  -7   4   5      151.17      149.93     11.14 o 
  -6   4   5      361.16      382.80     14.68 o 
  -5   4   5       32.54       58.67      6.91 o 
  -4   4   5      286.93      326.29     13.05 o 
  -3   4   5     4723.78     4584.18     89.36 o 
  -2   4   5     5919.26     5982.17    157.49 o 
  -1   4   5     4134.53     4432.10    113.58 o 
   0   4   5      265.79      301.67      6.20 o 
   1   4   5      243.45      227.10      4.85 o 
   2   4   5     2424.00     2437.84     34.58 o 
   3   4   5     2448.21     2199.11     31.70 o 
   4   4   5     3336.80     3150.94     53.15 o 
   5   4   5     1391.94     1381.50     22.32 o 
   6   4   5     1654.45     1597.46     39.40 o 
   7   4   5     3289.06     3025.70    124.86 o 
   8   4   5     1352.94     1342.28     30.86 o 
   9   4   5     1522.94     1578.65     31.78 o 
  10   4   5      519.39      548.13     15.83 o 
  11   4   5      240.46      242.05     11.77 o 
  12   4   5      307.69      361.10     17.56 o 
 -11   5   5       64.59       69.98     18.11 o 
 -10   5   5        0.66        4.37      9.71 o 
  -9   5   5      879.05      914.09     55.84 o 
  -8   5   5     1399.15     1354.31     66.34 o 
  -7   5   5       21.23       21.49      7.59 o 
  -6   5   5        4.98        2.78      4.88 o 
  -5   5   5       92.07       70.63      7.76 o 
  -4   5   5     2357.03     2349.79     50.16 o 
  -3   5   5     7638.15     7943.64    183.02 o 
  -2   5   5     3368.12     3514.85     93.06 o 
  -1   5   5       17.30       22.43      5.25 o 
   0   5   5     2438.32     2482.36     35.29 o 
   1   5   5     7517.07     8089.83    146.37 o 
   2   5   5     5829.03     5902.88     74.19 o 
   3   5   5       80.66       50.67      2.57 o 
   4   5   5      206.77      228.25      5.86 o 
   5   5   5     1933.36     1842.53     29.87 o 
   6   5   5     3588.29     3579.95     61.37 o 
   7   5   5      273.57      290.79      9.21 o 
   8   5   5      540.54      489.98     16.84 o 
   9   5   5      268.44      278.54      9.86 o 
  10   5   5       72.46       68.79      6.67 o 
  11   5   5      562.72      497.06     15.42 o 
  12   5   5      216.52      234.91     12.53 o 
 -11   6   5     1011.29     1023.36    200.44 o 
 -10   6   5       94.58      105.02     14.80 o 
  -9   6   5     1000.22     1004.60     70.15 o 
  -8   6   5      513.58      543.29     23.62 o 
  -7   6   5      931.62      862.87     30.27 o 
  -6   6   5     1637.24     1582.84     42.04 o 
  -5   6   5     4180.10     4221.44     91.37 o 
  -4   6   5     1445.06     1441.26     31.89 o 
  -3   6   5       22.15       19.01      5.47 o 
  -2   6   5       18.47       13.36      8.59 o 
  -1   6   5     9620.44    10224.81    281.09 o 
   0   6   5     8635.25     9205.17    170.58 o 
   1   6   5       22.16       48.38      4.06 o 
   2   6   5     1088.72     1258.85     36.47 o 
   3   6   5      309.06      303.36      5.64 o 
   4   6   5      286.25      290.39      6.52 o 
   5   6   5     3629.88     3547.84     54.63 o 
   6   6   5     1023.41     1038.77     19.41 o 
   7   6   5      328.93      361.52     10.22 o 
   8   6   5      316.66      275.20     10.59 o 
   9   6   5      305.93      283.87      9.39 o 
  10   6   5      150.41      143.22      9.08 o 
  11   6   5      501.46      507.32     16.41 o 
  12   6   5      259.22      305.45     13.79 o 
 -10   7   5       23.90       34.52     12.09 o 
  -9   7   5      134.49      132.72     14.99 o 
  -8   7   5       20.68       25.37     11.35 o 
  -7   7   5     1865.79     1864.98     47.23 o 
  -6   7   5     6043.23     5997.79    129.92 o 
  -5   7   5      320.09      330.92     14.00 o 
  -4   7   5      613.67      650.57     18.05 o 
  -3   7   5      616.45      623.27     23.38 o 
  -2   7   5     2384.92     2347.53     64.90 o 
  -1   7   5     5141.34     5221.46    139.83 o 
   0   7   5     3180.79     3318.09     67.35 o 
   1   7   5      984.60     1078.47     16.96 o 
   2   7   5        9.35       14.79      3.44 o 
   3   7   5      169.36      150.54      5.03 o 
   4   7   5     1400.42     1334.34     18.43 o 
   5   7   5     1330.81     1305.41     21.48 o 
   6   7   5      834.70      888.19     16.32 o 
   7   7   5        2.87        4.56      3.31 o 
   8   7   5      207.64      224.60      9.09 o 
   9   7   5      415.54      350.61     33.00 o 
  10   7   5     1256.09     1176.95     42.05 o 
  11   7   5     1223.25     1175.07     46.99 o 
  12   7   5      137.64      130.39      9.49 o 
 -10   8   5       38.02       47.91     13.25 o 
  -9   8   5       38.52       42.69     13.87 o 
  -8   8   5     1126.44     1154.16     78.03 o 
  -7   8   5     3222.84     3090.66    110.24 o 
  -6   8   5     2982.96     2855.28     65.63 o 
  -5   8   5     1023.87      993.06     29.11 o 
  -4   8   5      988.73     1004.11     35.32 o 
  -3   8   5      132.33      137.43      8.10 o 
  -2   8   5       85.47      114.06     10.02 o 
  -1   8   5      653.60      673.38     22.43 o 
   0   8   5     1491.07     1561.93     25.39 o 
   1   8   5       50.48       52.60      3.39 o 
   2   8   5      885.41     1000.19     32.93 o 
   3   8   5       24.59       28.76      2.84 o 
   4   8   5     1874.17     1861.24     25.79 o 
   5   8   5     2014.00     1985.54     27.59 o 
   6   8   5      221.27      222.59      7.09 o 
   7   8   5      212.93      205.09      9.68 o 
   8   8   5      221.16      206.34      8.42 o 
   9   8   5      267.04      276.72     10.74 o 
  10   8   5     1381.10     1312.03     30.01 o 
  11   8   5      115.11      108.76      8.02 o 
  -9   9   5       71.12       85.96     16.33 o 
  -8   9   5      803.85      796.72     53.69 o 
  -7   9   5       41.91       49.72     11.63 o 
  -6   9   5      125.49       98.43     31.97 o 
  -5   9   5      216.05      219.02     11.07 o 
  -4   9   5      695.77      668.25     21.44 o 
  -3   9   5       56.27       54.70      6.57 o 
  -2   9   5      713.49      746.40     26.25 o 
  -1   9   5     1205.11     1263.92     42.47 o 
   0   9   5       95.02       98.63      4.77 o 
   1   9   5     1399.45     1496.15     25.44 o 
   2   9   5      341.09      354.26      7.79 o 
   3   9   5      242.34      262.59      8.08 o 
   4   9   5     1006.94      984.43     21.85 o 
   5   9   5       48.52       48.94      3.52 o 
   6   9   5     3548.65     3439.04     48.65 o 
   7   9   5     1641.51     1602.82     28.71 o 
   8   9   5     1061.89     1015.61     24.52 o 
   9   9   5       86.15      104.19      7.06 o 
  10   9   5       34.49       28.44      4.99 o 
  11   9   5      302.74      302.01     11.50 o 
  -8  10   5      459.49      424.80     47.96 o 
  -7  10   5      103.95       79.28     65.86 o 
  -6  10   5      836.46      808.97     26.73 o 
  -5  10   5      981.70      969.07     26.97 o 
  -4  10   5        2.49        2.65      4.84 o 
  -3  10   5       49.71       41.04      8.59 o 
  -2  10   5      743.77      759.28     27.20 o 
  -1  10   5       16.74       11.45      5.20 o 
   0  10   5     4666.90     4702.54     75.26 o 
   1  10   5     6257.15     6290.14    101.23 o 
   2  10   5     1937.10     1913.29     37.34 o 
   3  10   5       76.10       78.59      4.62 o 
   4  10   5      706.54      734.68     16.96 o 
   5  10   5      614.56      566.69     19.18 o 
   6  10   5     2852.55     2802.98     43.40 o 
   7  10   5      722.37      717.88     14.77 o 
   8  10   5       33.69       26.52      9.50 o 
   9  10   5      235.21      224.82     10.32 o 
  10  10   5      148.39      151.84     10.06 o 
  -8  11   5       84.78       52.89     43.19 o 
  -7  11   5      199.68      201.16     15.69 o 
  -6  11   5     3449.16     3268.44    134.34 o 
  -5  11   5     2295.08     2253.22     57.55 o 
  -4  11   5       16.49       24.34      6.41 o 
  -3  11   5      126.40      112.63     11.45 o 
  -2  11   5      300.43      302.57     21.48 o 
  -1  11   5     2325.71     2401.14     51.80 o 
   0  11   5     2844.12     2969.11     50.67 o 
   1  11   5     1434.33     1428.01     25.10 o 
   2  11   5      101.80      107.61      4.78 o 
   3  11   5      185.16      198.78      6.22 o 
   4  11   5     1706.11     1695.09     28.04 o 
   5  11   5     1609.62     1476.88     47.51 o 
   6  11   5      998.21      958.68     28.48 o 
   7  11   5        1.64        4.61      3.92 o 
   8  11   5      599.23      588.11     16.16 o 
   9  11   5       91.89       76.22     25.46 o 
  10  11   5       13.31       13.08      3.93 o 
  -7  12   5     1156.24     1151.55     59.18 o 
  -6  12   5      924.26      973.87     47.96 o 
  -5  12   5      271.64      261.41     18.85 o 
  -4  12   5      103.47      103.56     12.41 o 
  -3  12   5      144.09      164.17     13.36 o 
  -2  12   5     1123.89     1156.90     35.55 o 
  -1  12   5     1249.85     1281.56     31.55 o 
   0  12   5      228.00      254.93      9.69 o 
   1  12   5      271.54      301.35      8.78 o 
   2  12   5     2315.57     2401.14     47.96 o 
   3  12   5      453.23      447.04      9.52 o 
   4  12   5       22.72       23.89      2.78 o 
   5  12   5      546.72      538.28     11.41 o 
   6  12   5      446.89      410.09     12.12 o 
   7  12   5        9.44        7.76      3.33 o 
   8  12   5      783.86      613.48    332.87 o 
   9  12   5       62.97       65.77     19.82 o 
  -5  13   5      293.23      307.82     21.48 o 
  -4  13   5     1347.31     1340.56     56.79 o 
  -3  13   5      191.02      164.33     37.94 o 
  -2  13   5      411.04      395.22     13.98 o 
  -1  13   5      619.30      584.36     14.65 o 
   0  13   5      326.51      307.59      9.84 o 
   1  13   5     2812.81     2791.70     47.53 o 
   2  13   5      362.13      389.70      9.11 o 
   3  13   5       38.86       33.13      3.41 o 
   4  13   5       28.29       32.36      3.51 o 
   5  13   5     1419.18     1351.22     26.85 o 
   6  13   5        6.03        5.05      2.40 o 
   7  13   5      333.71      289.68     21.00 o 
   8  13   5      764.37       51.84     34.84 o 
  -4  14   5      393.48      401.83     21.48 o 
  -3  14   5       52.51       43.43      9.07 o 
  -2  14   5       63.38       63.00      7.32 o 
  -1  14   5        0.78        1.40      2.96 o 
   0  14   5       71.16       77.33      5.18 o 
   1  14   5     1218.76     1233.26     34.33 o 
   2  14   5      188.74      191.58      7.99 o 
   3  14   5      104.07       86.69      4.43 o 
   4  14   5      397.43      391.33     22.43 o 
   5  14   5      106.88      147.94     16.23 o 
   6  14   5     1028.03      981.20     51.54 o 
  -1  15   5       48.79       40.69      5.50 o 
   0  15   5      382.51      401.26     14.79 o 
   4  15   5      303.67      278.71     21.95 o 
  -5 -12   6      171.36      181.83     21.48 o 
  -4 -12   6      396.84      463.40     31.02 o 
  -3 -12   6      728.71      771.69     40.09 o 
  -2 -12   6      533.98      583.18     33.88 o 
  -1 -12   6      729.71      857.12     42.47 o 
   0 -12   6      674.37      706.79     38.18 o 
   1 -12   6       96.69      133.63     22.91 o 
   2 -12   6     2073.05     2295.51    106.42 o 
   3 -12   6      654.34      758.81     43.43 o 
  -7 -11   6       36.72       45.34     14.79 o 
  -6 -11   6        5.72        7.16     10.50 o 
  -5 -11   6      320.00      306.86     24.82 o 
  -4 -11   6     2224.33     2327.01     83.99 o 
  -3 -11   6      918.08      916.77     41.52 o 
  -2 -11   6      735.58      797.46     37.22 o 
  -1 -11   6       39.08       49.63     13.36 o 
   0 -11   6      124.41      126.47     17.66 o 
   1 -11   6      483.71      457.83     15.71 o 
   2 -11   6      877.55      908.42     34.36 o 
   3 -11   6        2.47        2.32      2.51 o 
   4 -11   6       65.84       84.96      6.52 o 
   5 -11   6       22.04       25.29      6.76 o 
  -8 -10   6        2.58        3.45      7.06 o 
  -7 -10   6       95.30       81.61     15.75 o 
  -6 -10   6      956.61      921.55     41.04 o 
  -5 -10   6      532.54      582.71     30.07 o 
  -4 -10   6      778.84      791.26     35.79 o 
  -3 -10   6       29.78       37.22     11.45 o 
  -2 -10   6       10.97       15.27      9.54 o 
  -1 -10   6        0.30        2.39      7.16 o 
   0 -10   6      173.56      502.05     37.70 o 
   1 -10   6     1234.63     1239.37     36.34 o 
   2 -10   6     1105.57     1085.69     29.58 o 
   3 -10   6        0.50        0.11      2.86 o 
   4 -10   6       63.64       62.72      6.63 o 
   5 -10   6       32.94       33.88      5.62 o 
   6 -10   6      300.28      269.70     14.88 o 
  -9  -9   6       16.09        9.32      8.42 o 
  -8  -9   6      106.38      116.05     18.52 o 
  -7  -9   6       15.25       19.62      9.36 o 
  -6  -9   6      834.28      814.17     35.79 o 
  -5  -9   6     3105.24     3060.05     99.27 o 
  -4  -9   6     1036.72     1044.67     41.52 o 
  -3  -9   6       48.59       40.57     10.50 o 
  -2  -9   6      132.45      156.53     14.32 o 
  -1  -9   6       51.53       56.17      3.34 o 
   0  -9   6     1248.34     1266.04     37.02 o 
   1  -9   6     2109.82     2109.05     62.24 o 
   2  -9   6      955.60      877.59     18.55 o 
   3  -9   6       41.35       50.90      4.69 o 
   4  -9   6      960.68      868.39     24.46 o 
   5  -9   6     1104.50     1083.13     26.36 o 
   6  -9   6      832.31      841.25     23.56 o 
   7  -9   6      766.47      729.96     23.22 o 
 -10  -8   6       50.86       67.77     17.18 o 
  -9  -8   6      241.39      210.94     21.95 o 
  -8  -8   6       43.62       38.43      2.99 o 
  -7  -8   6       24.43       24.12      2.65 o 
  -6  -8   6      933.89      918.12     12.61 o 
  -5  -8   6     3448.08     3353.55     72.44 o 
  -4  -8   6       10.80       10.02      8.11 o 
  -3  -8   6     1349.36     1386.37     47.25 o 
  -2  -8   6     1232.49     1276.17     31.82 o 
  -1  -8   6        1.46        3.34      2.20 o 
   0  -8   6        2.71        4.80      1.63 o 
   1  -8   6      941.95      908.50     26.47 o 
   2  -8   6        5.17        8.41      4.35 o 
   3  -8   6      521.35      477.85     12.43 o 
   4  -8   6      751.55      687.78     17.12 o 
   5  -8   6      558.03      515.14     17.46 o 
   6  -8   6       15.32       17.56      5.62 o 
   7  -8   6        0.51        0.00      4.47 o 
   8  -8   6     1027.74      982.72     33.36 o 
 -10  -7   6       54.46       60.99     10.98 o 
  -9  -7   6      761.94      753.01     37.22 o 
  -8  -7   6      128.03      126.66      6.05 o 
  -7  -7   6      342.59      352.20      7.13 o 
  -6  -7   6     1392.51     1316.80     18.56 o 
  -5  -7   6      459.02      459.85      8.29 o 
  -4  -7   6     1686.29     1728.52     25.62 o 
  -3  -7   6     2883.73     3013.96     42.48 o 
  -2  -7   6      514.36      568.76      9.65 o 
  -1  -7   6        3.39        5.48      2.89 o 
   0  -7   6      349.13      358.08      8.74 o 
   1  -7   6        4.92        6.92      2.36 o 
   2  -7   6     6282.86     5870.06    111.36 o 
   3  -7   6     6830.54     6444.15    126.37 o 
   4  -7   6      304.13      272.68     10.06 o 
   5  -7   6      275.28      283.11     11.41 o 
   6  -7   6      586.91      538.96     17.36 o 
   7  -7   6      473.59      437.53     19.26 o 
   8  -7   6     1378.84     1269.12     34.58 o 
   9  -7   6      266.82      198.21    132.91 o 
 -11  -6   6      158.25      161.50      8.84 o 
 -10  -6   6     1229.03     1168.61     26.85 o 
  -9  -6   6     2488.81     2508.01     57.69 o 
  -8  -6   6     1188.07     1184.94     29.47 o 
  -7  -6   6      432.61      423.11     11.80 o 
  -6  -6   6        0.22        1.54      1.58 o 
  -5  -6   6     1416.84     1398.48     20.46 o 
  -4  -6   6     6039.50     6073.49     91.35 o 
  -3  -6   6     3116.19     3201.69     45.62 o 
  -2  -6   6        0.89        6.80      3.96 o 
  -1  -6   6       88.93       91.73      4.60 o 
   0  -6   6      945.88      980.98     17.98 o 
   1  -6   6     4029.97     3919.40     70.70 o 
   2  -6   6     3705.96     3542.16     65.80 o 
   3  -6   6     1095.06     1027.65     23.61 o 
   4  -6   6      636.43      580.72     15.51 o 
   5  -6   6      992.81      966.49     23.79 o 
   6  -6   6       22.08       30.69      7.11 o 
   7  -6   6      641.15      641.44     20.25 o 
   8  -6   6     1098.25      740.00    388.47 o 
   9  -6   6       14.30       12.04      7.20 o 
  10  -6   6        1.27        1.79      5.84 o 
 -11  -5   6     1255.33     1277.21     50.31 o 
 -10  -5   6     2986.70     2835.76     57.03 o 
  -9  -5   6     1437.82     1409.29     28.68 o 
  -8  -5   6        2.69        4.14      5.03 o 
  -7  -5   6      429.99      447.97     15.08 o 
  -6  -5   6      135.93      137.13      6.01 o 
  -5  -5   6      298.42      259.55      8.71 o 
  -4  -5   6      853.88      793.51     12.01 o 
  -3  -5   6        1.80        2.72      1.77 o 
  -2  -5   6     2492.63     2546.92     53.07 o 
  -1  -5   6     2163.32     2130.39     39.56 o 
   0  -5   6      428.52      454.77      9.04 o 
   1  -5   6     1398.82     1415.48     25.98 o 
   2  -5   6     2565.94     2411.64     44.85 o 
   3  -5   6      185.46      189.25      7.40 o 
   4  -5   6      455.34      420.28     12.47 o 
   5  -5   6        7.19        6.87      4.21 o 
   6  -5   6       28.84       13.64      8.59 o 
   7  -5   6      394.71      394.18     16.73 o 
   8  -5   6      239.39      248.61     17.42 o 
   9  -5   6      359.66      350.67     28.87 o 
  10  -5   6      394.32      427.03     32.21 o 
 -11  -4   6      455.76      462.01     19.96 o 
 -10  -4   6      349.23      339.91     12.34 o 
  -9  -4   6      207.17      201.36      8.59 o 
  -8  -4   6     1424.61     1414.70     26.17 o 
  -7  -4   6      939.14      944.17     17.73 o 
  -6  -4   6      501.99      502.11     11.85 o 
  -5  -4   6      246.94      245.38      7.39 o 
  -4  -4   6       44.05       55.22      3.12 o 
  -3  -4   6      135.06       92.98      3.18 o 
  -2  -4   6     1784.72     1766.86     50.87 o 
  -1  -4   6      963.48     1005.38     18.96 o 
   0  -4   6      291.93      310.12      7.43 o 
   1  -4   6     1066.66      997.20     20.11 o 
   2  -4   6      279.75      283.34      8.08 o 
   3  -4   6     2517.34     2379.77     45.19 o 
   4  -4   6     1608.07     1467.26     30.69 o 
   5  -4   6      955.78      890.53     30.07 o 
   6  -4   6      551.28      528.04     17.42 o 
   7  -4   6      831.77      819.74     32.45 o 
   8  -4   6        5.16        5.23      7.00 o 
   9  -4   6     1886.10     1789.35    108.81 o 
  10  -4   6     1925.46     1927.99    131.48 o 
  11  -4   6      261.33      305.76     48.44 o 
 -12  -3   6      399.93      406.62     26.32 o 
 -11  -3   6      305.33      315.97     12.95 o 
 -10  -3   6       43.96       44.02      6.26 o 
  -9  -3   6     1166.78     1174.70     25.60 o 
  -8  -3   6     4297.46     4315.43     73.20 o 
  -7  -3   6      469.66      460.98     12.12 o 
  -6  -3   6       68.98       71.23      5.84 o 
  -5  -3   6      612.08      653.65     12.45 o 
  -4  -3   6       31.19       31.96      5.28 o 
  -3  -3   6     3312.77     3337.38     43.29 o 
  -2  -3   6    12317.31    13562.74    265.05 o 
  -1  -3   6     2486.44     2513.46     46.38 o 
   0  -3   6        0.28        3.18      1.65 o 
   1  -3   6      143.77      148.37      5.56 o 
   2  -3   6      684.34      653.09     17.66 o 
   3  -3   6     1670.80     1491.52     29.18 o 
   4  -3   6     3955.63     3589.30     96.40 o 
   5  -3   6     1139.65     1120.62     44.14 o 
   6  -3   6       15.58       18.30      5.71 o 
   7  -3   6       90.87       83.11      9.31 o 
   8  -3   6     2407.01     2390.82    101.65 o 
   9  -3   6     1528.17     1458.27     89.00 o 
  10  -3   6      749.65      769.99     51.30 o 
  11  -3   6      217.18      230.77     18.39 o 
 -12  -2   6        4.86        5.07      5.40 o 
 -11  -2   6        0.56        0.36      3.82 o 
 -10  -2   6      558.19      529.73     15.61 o 
  -9  -2   6     1384.29     1418.31     28.63 o 
  -8  -2   6      429.35      433.95     11.93 o 
  -7  -2   6      162.90      175.25      7.81 o 
  -6  -2   6       74.56       66.36      4.67 o 
  -5  -2   6      636.24      672.47     15.51 o 
  -4  -2   6      715.41      709.60     12.29 o 
  -3  -2   6     3194.51     3220.67     47.37 o 
  -2  -2   6     2177.33     2232.17     30.58 o 
  -1  -2   6      747.09      777.86     14.65 o 
   0  -2   6        2.79       13.93      6.66 o 
   1  -2   6      196.52      146.11      6.92 o 
   2  -2   6     7153.08     7277.98    141.74 o 
   3  -2   6     1675.25     1390.67     38.18 o 
   4  -2   6        2.35        1.27      2.99 o 
   5  -2   6      284.11      253.52     10.11 o 
   6  -2   6      534.85      503.68     21.71 o 
   7  -2   6      287.67      283.22     21.00 o 
   8  -2   6     2939.58     2903.81    141.02 o 
   9  -2   6      326.09      335.51     26.49 o 
  10  -2   6       48.98       64.27     11.61 o 
  11  -2   6     1525.64     1697.77    148.90 o 
 -12  -1   6        7.37        9.42      6.91 o 
 -11  -1   6        9.35       10.86      6.30 o 
 -10  -1   6      721.55      730.87     24.01 o 
  -9  -1   6     2023.25     2065.81     45.41 o 
  -8  -1   6      477.75      469.03     13.97 o 
  -7  -1   6       35.70       40.99      5.43 o 
  -6  -1   6      233.36      235.75      7.68 o 
  -5  -1   6     2069.17     2013.96     44.65 o 
  -4  -1   6     4815.92     4978.11     91.96 o 
  -3  -1   6     9063.42     9803.57    151.15 o 
  -2  -1   6     1351.56     1542.17     20.94 o 
  -1  -1   6     4067.50     4252.06     73.99 o 
   0  -1   6     5261.38     5270.52     78.94 o 
   1  -1   6     2662.57     2534.13     63.47 o 
   2  -1   6     5333.20     3668.31   1497.57 o 
   3  -1   6      401.14      433.74     11.27 o 
   4  -1   6     1073.12      949.32     22.73 o 
   5  -1   6     3869.81     3787.88     74.31 o 
   6  -1   6     2015.76     1935.15     56.08 o 
   7  -1   6      169.13      147.03      9.77 o 
   8  -1   6      420.80      405.33     18.67 o 
   9  -1   6       64.59       70.85      9.95 o 
  10  -1   6     1517.25     1549.79    112.39 o 
  11  -1   6     1022.83     1071.75     75.64 o 
  12  -1   6       89.75       95.68     17.27 o 
 -12   0   6      311.43      304.26     22.78 o 
 -11   0   6      887.44      858.61     30.50 o 
 -10   0   6      445.12      466.05     18.83 o 
  -9   0   6      699.21      709.45     19.35 o 
  -8   0   6      348.91      334.58     11.52 o 
  -7   0   6     3401.75     3332.71     56.46 o 
  -6   0   6     2698.34     2609.16     42.76 o 
  -5   0   6     4915.12     5135.53     82.69 o 
  -4   0   6     2993.39     3015.95     54.77 o 
  -3   0   6      774.34      940.20     17.94 o 
  -2   0   6     9668.65    10228.92    158.54 o 
  -1   0   6     2479.70        0.00      1.43 o 
   0   0   6      107.55      203.58      6.92 o 
   1   0   6      451.42      412.86     10.12 o 
   2   0   6      930.13     1073.81     21.09 o 
   3   0   6      768.42      796.96     17.36 o 
   4   0   6     8106.32     8045.14    156.27 o 
   5   0   6     4643.17     4663.08     90.75 o 
   6   0   6        4.41        8.28      7.20 o 
   7   0   6      133.21      116.32     10.25 o 
   8   0   6        1.51        0.00      5.34 o 
   9   0   6        1.62        0.68      5.20 o 
  10   0   6      721.12      742.54     56.31 o 
  11   0   6      534.70      555.37     46.29 o 
  12   0   6        2.39        4.06      7.76 o 
 -12   1   6      602.22      627.76     43.80 o 
 -11   1   6      506.67      538.33     36.33 o 
 -10   1   6       45.51       56.17      7.79 o 
  -9   1   6       55.16       53.99      6.95 o 
  -8   1   6     2002.75     1951.93     38.18 o 
  -7   1   6     2354.32     2353.22     41.17 o 
  -6   1   6      171.79      163.08      7.17 o 
  -5   1   6       43.39       38.44      4.08 o 
  -4   1   6     2115.00     2319.28     35.40 o 
  -3   1   6     1641.51     1601.77     28.18 o 
  -2   1   6      270.98      202.35      4.65 o 
  -1   1   6     1753.85     1877.45     49.63 o 
   0   1   6       41.38       47.45      1.81 o 
   1   1   6      352.05      349.05     10.55 o 
   2   1   6      382.10      400.17     11.58 o 
   3   1   6      682.53      581.17     13.82 o 
   4   1   6     2625.76     2352.57     46.69 o 
   5   1   6      301.22      246.48     11.24 o 
   6   1   6     1546.46     1552.14     33.73 o 
   7   1   6      234.93      219.47     10.93 o 
   8   1   6       15.87       14.82      6.24 o 
   9   1   6      210.15      226.65     13.15 o 
  10   1   6     1690.34     1674.57     76.36 o 
  11   1   6      581.79      581.45     32.69 o 
  12   1   6       76.27       74.45     13.45 o 
 -12   2   6        7.03       13.38      8.64 o 
 -11   2   6        2.41        6.64      6.37 o 
 -10   2   6      682.85      709.79     26.92 o 
  -9   2   6     1222.54     1184.65     48.63 o 
  -8   2   6      768.83      771.24     26.24 o 
  -7   2   6      240.42      264.16     13.16 o 
  -6   2   6       14.72        6.66      4.88 o 
  -5   2   6      933.21      955.65     23.11 o 
  -4   2   6     1804.53     1858.84     39.13 o 
  -3   2   6     7627.66     8162.69    149.91 o 
  -2   2   6     1101.64     1046.56     17.48 o 
  -1   2   6        9.64        8.11      4.30 o 
   0   2   6     1578.32     1690.38     45.34 o 
   1   2   6       60.72       56.08      4.39 o 
   2   2   6     1039.27      982.11     20.08 o 
   3   2   6     8813.39     8907.86    173.28 o 
   4   2   6     7310.32     7488.09    146.32 o 
   5   2   6       99.41       79.25      6.24 o 
   6   2   6     3384.39     3252.16     67.52 o 
   7   2   6      775.85      730.22     20.06 o 
   8   2   6     1174.50     1084.20     37.46 o 
   9   2   6     3256.54     3098.45     69.85 o 
  10   2   6      786.25      791.45     29.35 o 
  11   2   6      501.20      476.11     31.97 o 
  12   2   6     1251.03     1296.84     53.36 o 
 -11   3   6      599.27      569.62     56.20 o 
 -10   3   6     1190.62     1194.28    121.93 o 
  -9   3   6      825.31      865.16     57.27 o 
  -8   3   6      116.62      109.96     10.78 o 
  -7   3   6       40.17       51.58      8.10 o 
  -6   3   6      223.80      215.07     11.14 o 
  -5   3   6     3046.69     3282.11     66.98 o 
  -4   3   6     4811.94     5068.57    106.66 o 
  -3   3   6     7122.57     7317.01    199.49 o 
  -2   3   6      393.62      348.38     14.32 o 
  -1   3   6      136.90      135.06      9.07 o 
   0   3   6     3052.57     3287.21     85.90 o 
   1   3   6       39.60       25.22      2.27 o 
   2   3   6     3179.80     3273.91     46.58 o 
   3   3   6     7907.81     8270.77    127.73 o 
   4   3   6      426.86      484.12      9.68 o 
   5   3   6     2582.11     2490.32     49.10 o 
   6   3   6     4143.88     3959.78     78.62 o 
   7   3   6     1314.45     1278.68     29.53 o 
   8   3   6      284.07      274.83     14.09 o 
   9   3   6      461.08      438.54     23.15 o 
  10   3   6        0.27        0.00      4.39 o 
  11   3   6     1169.30     1219.46     31.33 o 
  12   3   6      712.07      740.88     34.60 o 
 -11   4   6      524.76      529.15     59.42 o 
 -10   4   6        3.82        2.64      6.91 o 
  -9   4   6      566.76      598.53     54.64 o 
  -8   4   6      326.89      315.16     18.54 o 
  -7   4   6      169.92      177.61     12.15 o 
  -6   4   6       48.96       53.01      8.10 o 
  -5   4   6     3043.31     3135.44     65.47 o 
  -4   4   6     2110.12     2016.64     44.21 o 
  -3   4   6     1119.98     1019.86     31.97 o 
  -2   4   6      314.29      370.81     20.04 o 
  -1   4   6      157.53      100.22     11.93 o 
   0   4   6     1363.00     1225.32     19.69 o 
   1   4   6     1188.86     1245.11     35.32 o 
   2   4   6     2248.34     2427.77     47.01 o 
   3   4   6       68.76       68.02      3.88 o 
   4   4   6      441.19      365.10      8.39 o 
   5   4   6     5808.38     5442.97     85.93 o 
   6   4   6     1555.98     1544.71     26.63 o 
   7   4   6       16.33       20.38      4.11 o 
   8   4   6        7.50        7.60      4.38 o 
   9   4   6       63.83       64.92      7.74 o 
  10   4   6      684.82      630.73     16.68 o 
  11   4   6     1579.62     1556.34     42.42 o 
  12   4   6       12.91       13.11      6.60 o 
 -11   5   6     1122.01     1130.72    165.60 o 
 -10   5   6       89.55       82.12     13.36 o 
  -9   5   6      190.99      187.85     15.51 o 
  -8   5   6      667.01      615.20     30.71 o 
  -7   5   6     1713.45     1602.95     44.21 o 
  -6   5   6     1236.44     1219.38     34.73 o 
  -5   5   6      834.63      831.66     28.40 o 
  -4   5   6        1.66        6.53      5.28 o 
  -3   5   6       56.63       60.13      9.07 o 
  -2   5   6     2542.59     2454.91     66.81 o 
  -1   5   6     6478.00     6423.62    172.28 o 
   0   5   6     1103.36     1104.41     19.87 o 
   1   5   6      441.03      518.33     10.04 o 
   2   5   6     4621.30     4923.01     66.11 o 
   3   5   6     6531.68     6948.68    105.59 o 
   4   5   6     2939.09     2865.01     44.16 o 
   5   5   6     1885.43     1713.15     28.81 o 
   6   5   6      121.90      131.53      7.24 o 
   7   5   6       47.84       46.59      4.83 o 
   8   5   6      548.39      529.87     13.29 o 
   9   5   6     1017.18     1007.22     26.14 o 
  10   5   6      186.76      207.00     11.41 o 
  11   5   6      148.14      170.85     11.13 o 
  12   5   6       70.20       65.74      8.40 o 
 -11   6   6      348.12      409.64     78.98 o 
 -10   6   6       19.18       23.74     13.50 o 
  -9   6   6      441.32      464.26     52.26 o 
  -8   6   6     1356.14     1411.45     61.09 o 
  -7   6   6     1972.58     1955.02     48.75 o 
  -6   6   6      730.52      741.76     25.05 o 
  -5   6   6     1240.63     1189.61     30.37 o 
  -4   6   6     2137.50     2136.22     48.31 o 
  -3   6   6     3080.64     3091.54     87.33 o 
  -2   6   6     3168.02     3079.61     84.47 o 
  -1   6   6     4234.96     4378.65    116.92 o 
   0   6   6       86.54       73.91      3.40 o 
   1   6   6     2989.28     2909.83     51.23 o 
   2   6   6     3015.51     3097.23     63.55 o 
   3   6   6      611.29      592.18      9.42 o 
   4   6   6      426.89      418.99     10.57 o 
   5   6   6      207.59      210.10      7.09 o 
   6   6   6      800.55      795.79     16.26 o 
   7   6   6      315.81      317.12      9.45 o 
   8   6   6      943.16      945.62     19.45 o 
   9   6   6      650.59      622.49     18.04 o 
  10   6   6      495.23      473.84     16.44 o 
  11   6   6       49.04       39.37      6.39 o 
  12   6   6       99.15       96.48      8.62 o 
 -10   7   6      351.60      383.34     42.00 o 
  -9   7   6      917.80      933.08     83.04 o 
  -8   7   6     1598.13     1544.74     96.40 o 
  -7   7   6      956.95      902.72     35.55 o 
  -6   7   6      525.92      495.81     22.06 o 
  -5   7   6     3519.00     3575.79     77.78 o 
  -4   7   6        2.71        4.30      4.39 o 
  -3   7   6      102.36      105.95     10.98 o 
  -2   7   6       93.56      100.22     14.79 o 
  -1   7   6      230.33      270.23      8.83 o 
   0   7   6     3337.23     3492.12     62.36 o 
   1   7   6     2360.14     2420.50     43.96 o 
   2   7   6      213.77      234.06      9.31 o 
   3   7   6      886.04      833.53     27.94 o 
   4   7   6      512.80      500.98      9.03 o 
   5   7   6      716.50      714.94     14.65 o 
   6   7   6       45.93       50.16      5.17 o 
   7   7   6     2515.07     2526.82     50.77 o 
   8   7   6      884.28      855.05     18.07 o 
   9   7   6      175.67      170.43      7.99 o 
  10   7   6       71.66       66.64      8.35 o 
  11   7   6      346.87      321.91     11.93 o 
 -10   8   6      372.94      402.67     52.26 o 
  -9   8   6       91.82      118.50     24.34 o 
  -8   8   6       26.83       24.54      9.43 o 
  -7   8   6      151.72      147.49     12.81 o 
  -6   8   6      660.93      616.95     24.30 o 
  -5   8   6     2247.78     2173.45     53.74 o 
  -4   8   6      480.37      478.19     31.02 o 
  -3   8   6      288.65      314.02     23.86 o 
  -2   8   6       15.08       23.86      7.16 o 
  -1   8   6     1059.68     1146.78     26.25 o 
   0   8   6     2984.47     3028.20     46.86 o 
   1   8   6     3506.39     3670.14     57.80 o 
   2   8   6      418.71      439.79     10.87 o 
   3   8   6        2.29        4.92      2.60 o 
   4   8   6       13.76       14.12      2.83 o 
   5   8   6      854.00      837.09     16.82 o 
   6   8   6     3847.96     3727.28     60.98 o 
   7   8   6     1634.20     1607.85     28.53 o 
   8   8   6       52.76       57.60      5.36 o 
   9   8   6      124.22      109.42      6.79 o 
  10   8   6      214.54      229.53     11.07 o 
  11   8   6     1029.16      829.65     91.74 o 
  -9   9   6       37.08       49.37     12.09 o 
  -8   9   6        3.71        2.39      7.73 o 
  -7   9   6      545.06      525.21     21.09 o 
  -6   9   6      235.10      247.59     14.00 o 
  -5   9   6      221.36      176.46    110.96 o 
  -4   9   6       22.38       25.29      6.05 o 
  -3   9   6      296.15      293.02     17.18 o 
  -2   9   6       82.69       85.90     10.02 o 
  -1   9   6     1738.45     1842.67     47.96 o 
   0   9   6     2233.41     2247.69     36.12 o 
   1   9   6     2066.70     2106.02     33.41 o 
   2   9   6       16.45       21.96      3.01 o 
   3   9   6       54.41       57.02      5.64 o 
   4   9   6       68.74       64.97      4.68 o 
   5   9   6     1314.37     1293.87     20.18 o 
   6   9   6     1050.40     1034.77     19.44 o 
   7   9   6       90.79       92.43      6.14 o 
   8   9   6       93.27       97.23      6.09 o 
   9   9   6     1583.71     1513.31     30.35 o 
  10   9   6      891.31      872.81     23.22 o 
  11   9   6      611.94      618.88     21.67 o 
  -8  10   6      185.51      171.37     15.33 o 
  -7  10   6      311.06      327.65     21.24 o 
  -6  10   6      647.89      650.47     31.97 o 
  -5  10   6      180.93      192.33     14.13 o 
  -4  10   6        0.74        1.43      5.73 o 
  -3  10   6      575.34      594.16     24.82 o 
  -2  10   6     1212.84     1221.73     39.61 o 
  -1  10   6     2712.69     2846.80     59.78 o 
   0  10   6      969.86      938.64     19.51 o 
   1  10   6      132.18      143.62      5.87 o 
   2  10   6      453.13      443.77     10.66 o 
   3  10   6     3050.87     3161.48     51.23 o 
   4  10   6     1333.19     1311.96     29.31 o 
   5  10   6       67.80       69.82      6.15 o 
   6  10   6       59.89       65.51      4.39 o 
   7  10   6     1551.84     1485.57     28.67 o 
   8  10   6     1960.35     1848.14     33.56 o 
   9  10   6      367.46      349.02     14.33 o 
  10  10   6       84.64       84.58      6.62 o 
  -7  11   6     1494.89     1563.43     79.22 o 
  -6  11   6      896.45      858.33     55.84 o 
  -5  11   6     1191.29     1118.98     41.28 o 
  -4  11   6     3463.60     3352.12    104.99 o 
  -3  11   6     1077.99     1054.69     45.34 o 
  -2  11   6       55.17       64.90      7.66 o 
  -1  11   6       14.78       14.77      5.28 o 
   0  11   6       13.87       19.82      3.67 o 
   1  11   6     1242.63     1234.11     21.83 o 
   2  11   6     3361.63     3345.89     61.98 o 
   3  11   6     1822.31     1833.27     30.36 o 
   4  11   6      147.40      153.60      5.70 o 
   5  11   6      400.24      384.63     18.00 o 
   6  11   6     1249.61     1213.32     28.42 o 
   7  11   6     1236.08     1155.67     49.39 o 
   8  11   6      328.33      314.08     10.51 o 
   9  11   6       17.95       11.27      4.06 o 
  -6  12   6      685.56      681.18     49.87 o 
  -5  12   6     1795.05     1835.46     65.86 o 
  -4  12   6     1361.67     1304.77     48.20 o 
  -3  12   6      234.42      235.28     16.23 o 
  -2  12   6       28.94       30.30      5.90 o 
  -1  12   6      360.24      336.96     10.74 o 
   0  12   6      186.06      178.73      7.70 o 
   1  12   6     1244.32     1317.91     23.63 o 
   2  12   6      583.44      604.35     13.54 o 
   3  12   6       77.39       78.73      4.45 o 
   4  12   6      160.43      169.77      5.98 o 
   5  12   6      158.10      153.23      5.74 o 
   6  12   6      548.84      499.10     16.22 o 
   7  12   6      236.26      233.09      9.09 o 
   8  12   6      317.51      309.44     12.18 o 
   9  12   6        6.98        6.34      3.96 o 
  -5  13   6      735.53      716.33     33.88 o 
  -4  13   6      295.53      272.98     19.09 o 
  -3  13   6      108.56      118.36      9.09 o 
  -2  13   6       75.77       81.21      7.54 o 
  -1  13   6      162.80      172.13      8.32 o 
   0  13   6      805.49      807.42     17.82 o 
   1  13   6      849.24      820.36     18.69 o 
   2  13   6       14.93       24.16      5.61 o 
   3  13   6      178.05      176.46      6.83 o 
   4  13   6      152.57      157.81      5.69 o 
   5  13   6      112.67      103.16      4.95 o 
   6  13   6      610.17      613.93     13.77 o 
   7  13   6      502.37      496.18     26.96 o 
   8  13   6      147.75      111.20     16.23 o 
  -4  14   6      125.62      110.72     20.52 o 
  -3  14   6      535.86      523.05     24.82 o 
  -2  14   6      324.27      332.29     13.38 o 
  -1  14   6      285.50      303.16     10.85 o 
   0  14   6      106.03      113.94      7.06 o 
   1  14   6        6.03       14.59      3.87 o 
   2  14   6      476.45      447.60     13.04 o 
   3  14   6      509.13      526.79     11.62 o 
   4  14   6      380.85      366.26      9.96 o 
   5  14   6      614.60      589.87     29.11 o 
   6  14   6      348.56      351.72     22.43 o 
  -1  15   6      142.49      159.64     10.55 o 
   0  15   6      196.69      203.50      9.24 o 
   1  15   6       24.31       20.13      4.35 o 
   3  15   6     1761.29     1707.08     62.52 o 
   4  15   6      172.26      178.96     17.66 o 
  -3 -12   7      227.15      247.21     24.82 o 
  -2 -12   7       14.68       18.14     12.89 o 
  -6 -11   7      974.83     1004.11     46.77 o 
  -5 -11   7      715.31      748.79     38.18 o 
  -4 -11   7       21.25       27.68     13.36 o 
  -3 -11   7      604.07      635.68     34.36 o 
  -2 -11   7      287.55      315.45     23.86 o 
  -1 -11   7      514.03      546.44     30.54 o 
   0 -11   7      357.94      399.45     26.25 o 
   1 -11   7      324.68      372.25     26.73 o 
   2 -11   7        2.75        3.57      2.76 o 
   3 -11   7      524.13      523.61     15.56 o 
   4 -11   7      366.20      354.75     13.86 o 
  -7 -10   7      803.25      795.08     38.18 o 
  -6 -10   7       77.87       90.68     15.75 o 
  -5 -10   7      152.73      165.60     18.14 o 
  -4 -10   7       50.84       48.20     12.89 o 
  -3 -10   7      240.72      263.91     20.04 o 
  -2 -10   7      601.79      618.50     30.54 o 
  -1 -10   7      580.05      538.67     27.82 o 
   0 -10   7      285.65      307.86     19.09 o 
   1 -10   7      408.26      428.97     17.56 o 
   2 -10   7      312.56      322.00     15.67 o 
   3 -10   7      963.61      909.64     21.25 o 
   4 -10   7      355.38      350.31     12.09 o 
   5 -10   7      127.58      121.86      8.36 o 
  -8  -9   7      273.64      292.26     17.38 o 
  -7  -9   7        0.48        0.00     13.36 o 
  -6  -9   7       19.89       29.11     16.70 o 
  -5  -9   7       46.55       46.77     11.93 o 
  -4  -9   7      439.32      429.51     24.82 o 
  -3  -9   7      520.99      560.75     27.20 o 
  -2  -9   7      513.58      502.07     10.58 o 
  -1  -9   7      615.90      598.96     25.53 o 
   0  -9   7      335.41      326.47     24.10 o 
   1  -9   7       89.53       89.68      4.62 o 
   2  -9   7     1384.03     1340.48     27.33 o 
   3  -9   7     1118.80     1075.53     27.46 o 
   4  -9   7      462.81      458.44     15.76 o 
   5  -9   7       65.95       70.87      6.86 o 
   6  -9   7       98.60       83.72      9.20 o 
   7  -9   7      369.82      344.71     15.42 o 
  -9  -8   7      261.23      260.09     23.38 o 
  -8  -8   7        1.80        2.86      5.74 o 
  -7  -8   7       23.41       17.27      2.26 o 
  -6  -8   7       88.44       79.15      4.52 o 
  -5  -8   7      142.66      123.64      3.12 o 
  -4  -8   7     2450.02     2477.62     34.61 o 
  -3  -8   7     1026.55     1046.47     18.92 o 
  -2  -8   7      440.51      483.89      8.22 o 
  -1  -8   7       47.60       47.64      3.70 o 
   0  -8   7      748.33      834.71     29.58 o 
   1  -8   7     1446.41     1405.48     48.93 o 
   2  -8   7     1738.22     1554.17     31.02 o 
   3  -8   7      177.36      150.57      7.20 o 
   4  -8   7       38.57       36.09      5.16 o 
   5  -8   7      660.17      602.71     19.35 o 
   6  -8   7      511.08      480.95     16.37 o 
   7  -8   7     1021.01      948.83     27.32 o 
   8  -8   7      612.10      521.81     23.49 o 
 -10  -7   7      449.29      459.71     38.89 o 
  -9  -7   7      396.03      424.33     13.94 o 
  -8  -7   7       47.70       46.16      3.50 o 
  -7  -7   7      175.94      188.29      5.29 o 
  -6  -7   7      915.49      881.14     14.10 o 
  -5  -7   7     1185.24     1247.50     19.29 o 
  -4  -7   7     2145.28     2237.70     33.56 o 
  -3  -7   7      152.91      168.31      5.93 o 
  -2  -7   7     1043.92     1069.83     20.78 o 
  -1  -7   7     2350.95     2423.65     45.85 o 
   0  -7   7      745.27      763.91     16.68 o 
   1  -7   7     1125.67     1123.44     40.95 o 
   2  -7   7      837.21      824.41     18.03 o 
   3  -7   7      790.67      757.84     18.03 o 
   4  -7   7     1511.74     1410.80     30.86 o 
   5  -7   7      628.62      569.65     16.68 o 
   6  -7   7      742.05      665.46     26.49 o 
   7  -7   7      420.43      407.58     18.69 o 
   8  -7   7       40.45       44.52      8.70 o 
 -10  -6   7      357.61      374.56     18.85 o 
  -9  -6   7        1.91        6.05      4.27 o 
  -8  -6   7      459.75      491.91     14.45 o 
  -7  -6   7     1298.18     1303.82     25.45 o 
  -6  -6   7      877.90      879.70     14.07 o 
  -5  -6   7     1335.09     1371.43     20.64 o 
  -4  -6   7      458.92      452.66      8.58 o 
  -3  -6   7     2433.09     2491.03     37.77 o 
  -2  -6   7     7384.11     7855.48    183.61 o 
  -1  -6   7     2344.83     2375.05     44.97 o 
   0  -6   7      257.13      240.53      7.00 o 
   1  -6   7      114.09      119.36      5.37 o 
   2  -6   7        3.17        0.00      1.83 o 
   3  -6   7      460.50      442.86     12.62 o 
   4  -6   7     1197.18     1088.75     27.92 o 
   5  -6   7      697.96      638.83     18.61 o 
   6  -6   7       22.29       21.98      6.05 o 
   7  -6   7      572.82      523.46     24.58 o 
   8  -6   7      127.70       87.35     63.95 o 
   9  -6   7      284.95      307.41     17.02 o 
 -11  -5   7       64.64       81.05      9.77 o 
 -10  -5   7       55.11       57.48      8.02 o 
  -9  -5   7     1082.61     1111.72     30.64 o 
  -8  -5   7     2936.18     2868.89     61.26 o 
  -7  -5   7     1810.16     1723.70     41.28 o 
  -6  -5   7       18.03       24.83      3.75 o 
  -5  -5   7       34.70       23.51      2.97 o 
  -4  -5   7      617.63      572.70     10.42 o 
  -3  -5   7     2191.03     2074.26     31.71 o 
  -2  -5   7     2836.98     2894.41     73.56 o 
  -1  -5   7      126.22      149.53      5.91 o 
   0  -5   7     1401.31     1405.61     23.10 o 
   1  -5   7      191.86      174.24      6.39 o 
   2  -5   7       24.09       34.90      4.97 o 
   3  -5   7      294.73      285.72      9.72 o 
   4  -5   7      929.10      869.55     21.07 o 
   5  -5   7      458.28      432.27     15.63 o 
   6  -5   7       67.18       88.38      7.74 o 
   7  -5   7      130.96      119.19     83.28 o 
   8  -5   7      807.83      796.10     36.75 o 
   9  -5   7      655.67      665.50     37.22 o 
  10  -5   7      493.67      510.38     38.66 o 
 -11  -4   7       36.35       32.55      6.31 o 
 -10  -4   7      495.89      483.52     14.15 o 
  -9  -4   7     3287.64     3212.88     59.14 o 
  -8  -4   7      571.73      525.18     16.51 o 
  -7  -4   7      118.46      136.76      8.49 o 
  -6  -4   7       61.81       52.62      5.24 o 
  -5  -4   7      114.75      117.26      5.05 o 
  -4  -4   7      743.82      735.40     11.84 o 
  -3  -4   7     1054.99     1005.92     16.12 o 
  -2  -4   7      864.56      911.70     19.49 o 
  -1  -4   7      373.38      332.99      9.80 o 
   0  -4   7      589.60      588.71     11.30 o 
   1  -4   7       16.42       18.22      3.19 o 
   2  -4   7     1049.85     1011.70     21.04 o 
   3  -4   7     3397.39     3134.37     60.88 o 
   4  -4   7     2213.63     2084.38     43.00 o 
   5  -4   7      791.48      565.68    199.49 o 
   6  -4   7     2438.86     2109.10    319.27 o 
   7  -4   7      329.87      330.69     14.32 o 
   8  -4   7      938.84      899.31     30.30 o 
   9  -4   7       51.71       61.92     10.59 o 
  10  -4   7      114.45      120.18     14.00 o 
 -11  -3   7      258.66      261.85     15.22 o 
 -10  -3   7      614.47      625.69     18.15 o 
  -9  -3   7      350.31      338.18     13.88 o 
  -8  -3   7       27.70       42.10      7.90 o 
  -7  -3   7      648.73      633.68     19.16 o 
  -6  -3   7      443.21      441.56     13.11 o 
  -5  -3   7      120.03      126.95      5.12 o 
  -4  -3   7      597.46      552.08     26.06 o 
  -3  -3   7     1301.72     1362.51     18.48 o 
  -2  -3   7       48.52       44.29      4.77 o 
  -1  -3   7      875.98      918.33     18.96 o 
   0  -3   7       71.39       65.07      3.39 o 
   1  -3   7      728.82      681.66     15.99 o 
   2  -3   7     1484.68     1437.56     30.01 o 
   3  -3   7      820.05      648.38     17.28 o 
   4  -3   7       79.09       44.75     34.60 o 
   5  -3   7     5652.81     5344.92    108.15 o 
   6  -3   7     1918.30     1795.96     47.25 o 
   7  -3   7        4.23        7.16      5.40 o 
   8  -3   7      354.75      367.39     22.43 o 
   9  -3   7        1.81        5.15      6.39 o 
  10  -3   7      265.05      270.00     21.95 o 
  11  -3   7     1835.63     2084.57     85.43 o 
 -11  -2   7       80.84       84.42      8.43 o 
 -10  -2   7      859.58      857.86     23.67 o 
  -9  -2   7      239.02      227.61      9.79 o 
  -8  -2   7      583.73      558.90     15.34 o 
  -7  -2   7     2595.04     2520.37     44.36 o 
  -6  -2   7      175.33      189.63      9.80 o 
  -5  -2   7        3.57       11.59      3.53 o 
  -4  -2   7      768.02      742.87     13.61 o 
  -3  -2   7      100.03       90.84      3.57 o 
  -2  -2   7     1522.36     1566.00     28.63 o 
  -1  -2   7     8543.52     8576.13    160.34 o 
   0  -2   7     7681.80     8177.28    126.00 o 
   1  -2   7      129.92      123.99      6.62 o 
   2  -2   7       14.29       13.99      3.37 o 
   3  -2   7     2332.31     2391.44     64.43 o 
   4  -2   7     3810.43     3535.08     69.55 o 
   5  -2   7     2513.67     2328.54     51.08 o 
   6  -2   7      377.87      362.59     13.79 o 
   7  -2   7      259.01      242.54     14.64 o 
   8  -2   7      478.13      480.37     18.73 o 
   9  -2   7      833.39      859.68     60.37 o 
  10  -2   7     1774.81     1803.51    161.54 o 
  11  -2   7      514.03      521.67     51.78 o 
 -11  -1   7       27.43       36.81      9.37 o 
 -10  -1   7        0.88        0.39      3.82 o 
  -9  -1   7      368.98      338.56     12.21 o 
  -8  -1   7     2151.70     2073.03     37.93 o 
  -7  -1   7     2152.88     2144.73     47.59 o 
  -6  -1   7     2135.33     2225.67     60.14 o 
  -5  -1   7     2355.29     2435.74     47.40 o 
  -4  -1   7        1.14        0.00      1.49 o 
  -3  -1   7     2979.01     3026.53     43.87 o 
  -2  -1   7     6291.38     6370.05    114.15 o 
  -1  -1   7     3323.14     3206.10     56.69 o 
   0  -1   7      392.18      412.42      7.62 o 
   1  -1   7     2214.19     2298.38     60.13 o 
   2  -1   7     2855.19     1929.33    794.36 o 
   3  -1   7     4985.10     4934.74    111.20 o 
   4  -1   7     5161.43     5156.51    110.48 o 
   5  -1   7     1281.24     1272.75     36.75 o 
   6  -1   7       23.83       25.76      7.06 o 
   7  -1   7       20.62       23.94      7.49 o 
   8  -1   7      279.69      286.52     19.81 o 
   9  -1   7      431.21      430.44     18.90 o 
  10  -1   7     1111.32     1149.53     89.00 o 
  11  -1   7       19.89       16.94      9.79 o 
 -11   0   7       22.36       20.70      7.36 o 
 -10   0   7      117.25      122.46      9.19 o 
  -9   0   7     1092.06     1049.72     26.61 o 
  -8   0   7     4467.13     4351.93     76.13 o 
  -7   0   7     2232.61     2165.62     40.18 o 
  -6   0   7        5.16        5.94      3.74 o 
  -5   0   7      681.42      660.79     15.90 o 
  -4   0   7     1413.86     1458.43     29.59 o 
  -3   0   7     2733.65     2715.94     49.52 o 
  -2   0   7     9458.89    10094.80    152.41 o 
  -1   0   7       11.73       11.81      9.54 o 
   0   0   7     4640.04     2547.02     65.86 o 
   1   0   7     1778.53     1640.06     32.99 o 
   2   0   7      931.71      926.53     19.56 o 
   3   0   7       90.95       65.38      5.37 o 
   4   0   7     1190.89     1219.50     38.66 o 
   5   0   7       13.84       18.98      5.03 o 
   6   0   7      340.86      351.23     13.25 o 
   7   0   7      191.46      176.34     10.78 o 
   8   0   7     1092.24     1087.31     39.37 o 
   9   0   7       44.17       51.11      9.31 o 
  10   0   7       39.97       47.02     10.46 o 
  11   0   7      233.15      243.33     20.21 o 
  12   0   7      497.79      530.96     56.08 o 
 -11   1   7      229.79      258.06     13.25 o 
 -10   1   7     1273.32     1264.79     68.53 o 
  -9   1   7     1936.07     1921.45     54.69 o 
  -8   1   7     1150.73     1130.66     27.31 o 
  -7   1   7      603.11      569.57     15.71 o 
  -6   1   7     2710.10     2706.04     46.34 o 
  -5   1   7      665.07      650.68     15.70 o 
  -4   1   7        1.85        5.35      3.32 o 
  -3   1   7        8.98       39.97     15.03 o 
  -2   1   7      496.92      531.70     10.04 o 
  -1   1   7        1.99        1.91      0.93 o 
   0   1   7     6000.67     6073.47    103.31 o 
   1   1   7      158.17      130.07      6.41 o 
   2   1   7     1331.93     1383.41     27.49 o 
   3   1   7      312.46      261.41      9.09 o 
   4   1   7       89.33      102.93      9.78 o 
   5   1   7     1068.41     1052.10     26.56 o 
   6   1   7     1710.38     1624.86     36.25 o 
   7   1   7       25.25       31.21      7.86 o 
   8   1   7      349.78      339.07     16.24 o 
   9   1   7       95.84       99.47     11.85 o 
  10   1   7       55.29       57.73     12.54 o 
  11   1   7     1526.14     1573.89    136.49 o 
  12   1   7     1760.80     1849.38    120.26 o 
 -11   2   7      679.31      720.51     48.79 o 
 -10   2   7      300.23      293.90     22.82 o 
  -9   2   7      114.56      109.42     11.01 o 
  -8   2   7       71.59       75.98      9.02 o 
  -7   2   7     1606.75     1567.65     31.02 o 
  -6   2   7     3161.00     3237.87     56.62 o 
  -5   2   7     1513.00     1629.19     27.43 o 
  -4   2   7      215.42      247.35      8.60 o 
  -3   2   7      215.02      242.54      6.26 o 
  -2   2   7     1521.19     1659.54     29.59 o 
  -1   2   7     1460.81     1430.28     46.29 o 
   0   2   7     2494.93     2632.44     76.84 o 
   1   2   7       14.18       30.40      5.20 o 
   2   2   7     1150.58     1272.37     27.50 o 
   3   2   7       34.61       36.84      4.88 o 
   4   2   7     1249.41     1200.78     27.44 o 
   5   2   7     4769.39     4465.75     90.94 o 
   6   2   7     4127.71     3931.80     80.44 o 
   7   2   7        0.30        3.89      4.69 o 
   8   2   7      175.65      161.80     10.93 o 
   9   2   7        0.94        3.88      5.37 o 
  10   2   7     1550.13     1521.06     65.86 o 
  11   2   7     2228.67     2310.09    104.28 o 
  12   2   7      498.74      450.32     67.31 o 
 -11   3   7      154.30      147.83     11.81 o 
 -10   3   7       29.67       32.46      7.23 o 
  -9   3   7       38.02       40.42      7.32 o 
  -8   3   7      353.96      365.43     18.71 o 
  -7   3   7      521.02      498.90     20.82 o 
  -6   3   7      240.91      226.02     11.98 o 
  -5   3   7     1118.65     1269.59     33.41 o 
  -4   3   7       37.70       54.41      9.54 o 
  -3   3   7      100.49       96.23      7.64 o 
  -2   3   7     4212.29     4609.88     78.79 o 
  -1   3   7     3024.85     3012.32     82.56 o 
   0   3   7      644.39      611.82     21.48 o 
   1   3   7     1345.26     1462.43     25.60 o 
   2   3   7        1.32        1.26      0.88 o 
   3   3   7      627.95      596.45     10.64 o 
   4   3   7     5545.80     5571.72    110.84 o 
   5   3   7     7453.89     7563.25    151.49 o 
   6   3   7        0.30        3.30      4.97 o 
   7   3   7      170.42      163.77      9.92 o 
   8   3   7     2709.79     2630.98     58.51 o 
   9   3   7     1038.10      994.54     30.98 o 
  10   3   7      730.09      702.24     23.75 o 
  11   3   7      397.59      359.27     57.16 o 
  12   3   7      179.46      213.59     15.19 o 
 -11   4   7       12.64        3.69      5.59 o 
 -10   4   7       93.80       89.48     15.96 o 
  -9   4   7        4.78        8.07      7.59 o 
  -8   4   7      558.01      532.94     33.17 o 
  -7   4   7      947.40      886.69     26.14 o 
  -6   4   7      298.47      298.94     14.00 o 
  -5   4   7       15.48       23.55     12.41 o 
  -4   4   7      894.98      924.41     32.93 o 
  -3   4   7     3491.84     3536.33    105.95 o 
  -2   4   7     5224.31     5308.79    145.08 o 
  -1   4   7     1527.93     1446.13     38.04 o 
   0   4   7      537.11      661.93     22.91 o 
   1   4   7     1251.14     1160.64     34.84 o 
   2   4   7     4216.44     4417.71     65.50 o 
   3   4   7     1910.45     1795.87     27.60 o 
   4   4   7     1556.99     1510.81     24.97 o 
   5   4   7      487.18      537.06     11.59 o 
   6   4   7     3257.46     3220.68     54.04 o 
   7   4   7     1193.89     1223.00     24.56 o 
   8   4   7     1305.88     1331.94     29.24 o 
   9   4   7        3.79        3.02      3.74 o 
  10   4   7      118.48      124.43      8.48 o 
  11   4   7       68.47       60.53     11.60 o 
  12   4   7      751.41      782.31     27.31 o 
 -11   5   7      227.04      230.78     32.45 o 
 -10   5   7      147.63      169.11     19.28 o 
  -9   5   7       99.06      112.94     13.15 o 
  -8   5   7      553.85      546.09     21.93 o 
  -7   5   7      225.56      243.42     14.34 o 
  -6   5   7      361.22      332.73     15.52 o 
  -5   5   7     4064.92     4073.40     92.58 o 
  -4   5   7     1630.93     1598.27     50.59 o 
  -3   5   7     6043.90     6173.07    174.67 o 
  -2   5   7     3975.75     4013.57    116.92 o 
  -1   5   7        0.15        2.21      0.93 o 
   0   5   7     3870.98     3924.55     84.47 o 
   1   5   7     1117.70      918.56     16.12 o 
   2   5   7     1478.23     1512.35     47.58 o 
   3   5   7      838.93      833.88     16.16 o 
   4   5   7      298.66      311.43      7.52 o 
   5   5   7     1051.89     1017.05     18.34 o 
   6   5   7     3385.74     3374.63     56.27 o 
   7   5   7     2309.97     2343.28     41.91 o 
   8   5   7      173.34      173.29      8.81 o 
   9   5   7       35.07       35.43      6.89 o 
  10   5   7      205.01      186.83     10.21 o 
  11   5   7       78.53       82.34     11.60 o 
  12   5   7      462.22      454.03     16.39 o 
 -10   6   7     1103.92     1054.00    154.62 o 
  -9   6   7      802.41      793.44     59.18 o 
  -8   6   7      424.73      423.84     23.46 o 
  -7   6   7     1004.42      972.96     29.86 o 
  -6   6   7     3667.14     3534.97     79.13 o 
  -5   6   7     1490.87     1504.45     36.95 o 
  -4   6   7      271.19      305.91     18.61 o 
  -3   6   7      405.70      443.83     27.68 o 
  -2   6   7       89.35      104.99     10.50 o 
  -1   6   7      842.09      808.50     17.42 o 
   0   6   7     6862.35     7194.89    110.62 o 
   1   6   7     1597.76     1645.11     29.22 o 
   2   6   7      195.02      172.65      5.99 o 
   3   6   7      647.52      661.11     13.92 o 
   4   6   7       33.23       45.08      3.52 o 
   5   6   7      437.85      457.24     10.45 o 
   6   6   7      980.22      960.15     18.49 o 
   7   6   7      290.93      312.90     10.66 o 
   8   6   7      142.83      134.88      7.06 o 
   9   6   7        6.54        5.21      3.84 o 
  10   6   7        1.19        1.27      4.02 o 
  11   6   7      199.96      209.61     10.24 o 
 -10   7   7       62.36       80.72     15.28 o 
  -9   7   7        2.22        4.58      9.53 o 
  -8   7   7      194.97      201.23     17.66 o 
  -7   7   7     2835.51     2642.60     64.28 o 
  -6   7   7     2149.13     2100.83     63.00 o 
  -5   7   7      214.92      223.29     15.17 o 
  -4   7   7      110.01      116.92     13.36 o 
  -3   7   7     1068.95     1097.17     37.70 o 
  -2   7   7     1058.92     1058.04     35.32 o 
  -1   7   7     1098.84     1049.81     25.53 o 
   0   7   7      170.23      144.32      4.80 o 
   1   7   7      656.91      652.46     15.96 o 
   2   7   7       70.51       61.17      4.30 o 
   3   7   7       17.46       15.73      2.25 o 
   4   7   7      491.96      481.42     12.18 o 
   5   7   7     4782.69     4762.73     76.84 o 
   6   7   7      833.23      809.02     17.48 o 
   7   7   7      271.88      244.30      8.71 o 
   8   7   7      546.42      519.62     15.44 o 
   9   7   7      253.56      259.38     12.54 o 
  10   7   7      442.90      422.16     15.94 o 
  11   7   7      930.92      882.65     27.28 o 
  -9   8   7      204.87      222.15     19.09 o 
  -8   8   7     1361.78     1283.61     93.30 o 
  -7   8   7      516.32      509.06     27.44 o 
  -6   8   7       83.10       89.10     12.07 o 
  -5   8   7      152.67      161.07     11.47 o 
  -4   8   7      962.14      946.84     36.27 o 
  -3   8   7       85.38       74.93     11.45 o 
  -2   8   7      488.34      521.14     29.11 o 
  -1   8   7     2752.02     2886.92     77.31 o 
   0   8   7       88.93       80.40      4.32 o 
   1   8   7       26.38       19.46      3.11 o 
   2   8   7     1293.90     1322.47     47.25 o 
   3   8   7     1095.39     1127.99     50.33 o 
   4   8   7     1030.88      995.74     34.58 o 
   5   8   7     3060.62     3001.75     49.45 o 
   6   8   7       55.26       49.31      5.56 o 
   7   8   7      608.82      593.59     14.05 o 
   8   8   7     1863.57     1840.82     33.94 o 
   9   8   7     1031.06      993.02     21.80 o 
  10   8   7      445.01      415.98     14.17 o 
  11   8   7      160.93      144.79      9.91 o 
  -9   9   7      299.23      264.26     20.52 o 
  -8   9   7      434.71      392.98     21.24 o 
  -7   9   7        1.28        1.91      5.90 o 
  -6   9   7       17.34       14.56      7.09 o 
  -5   9   7       16.63       18.78      6.57 o 
  -4   9   7      217.75      207.60     16.23 o 
  -3   9   7     1460.44     1464.64     48.68 o 
  -2   9   7     1873.52     1872.68     58.22 o 
  -1   9   7     1759.19     1823.65     63.47 o 
   0   9   7        8.97       19.62      3.48 o 
   1   9   7     2112.09     2194.19     36.40 o 
   2   9   7     4010.47     4219.08    123.60 o 
   3   9   7       35.15       44.28      4.68 o 
   4   9   7       18.76       16.36      3.11 o 
   5   9   7       51.80       49.84      6.69 o 
   6   9   7      985.16      935.65     26.93 o 
   7   9   7     1619.82     1626.03     30.75 o 
   8   9   7     1324.37     1317.87     25.73 o 
   9   9   7      123.01      112.41      8.14 o 
  10   9   7        7.54       10.53      5.01 o 
  -8  10   7       86.07       79.02     12.96 o 
  -7  10   7       55.31       59.18     12.86 o 
  -6  10   7       19.79       19.33      7.76 o 
  -5  10   7      568.47      584.62     29.11 o 
  -4  10   7      355.38      374.15     21.48 o 
  -3  10   7      120.56      112.15     12.41 o 
  -2  10   7      238.70      240.09      9.85 o 
  -1  10   7      217.14      233.13     10.74 o 
   0  10   7     2021.21     2089.85     36.27 o 
   1  10   7     2986.88     2985.36     48.50 o 
   2  10   7     1138.12     1100.42     21.51 o 
   3  10   7       36.06       28.58      4.35 o 
   4  10   7      838.91      854.07     34.84 o 
   5  10   7      960.65      935.93     29.01 o 
   6  10   7      419.66      422.72     12.52 o 
   7  10   7      437.88      437.63     15.41 o 
   8  10   7       44.37       34.06      6.59 o 
   9  10   7      380.52      369.69     12.25 o 
  10  10   7      632.67      618.95     16.46 o 
  -7  11   7      332.75      358.36     18.96 o 
  -6  11   7     1662.25     1359.99    323.09 o 
  -5  11   7     2271.41     2318.90     91.63 o 
  -4  11   7      225.59      229.55     27.20 o 
  -3  11   7      317.25      311.16     19.09 o 
  -2  11   7      865.70      866.22     44.14 o 
  -1  11   7     2178.40     2181.54     57.05 o 
   0  11   7     2481.54     2507.92     43.70 o 
   1  11   7      800.65      837.44     16.42 o 
   2  11   7      169.79      170.52      7.04 o 
   3  11   7     1097.99     1083.83     24.19 o 
   4  11   7     1175.68     1149.78     33.88 o 
   5  11   7     1225.96     1207.68     27.33 o 
   6  11   7      517.05      503.40     13.43 o 
   7  11   7        0.68        2.78      3.78 o 
   8  11   7      327.93      307.56      9.96 o 
   9  11   7      408.99      378.04     12.38 o 
  -6  12   7     2275.49     2309.35     85.90 o 
  -5  12   7      158.87      145.08     18.14 o 
  -4  12   7     1010.09     1010.31     41.52 o 
  -3  12   7     1780.35     1754.62     75.40 o 
  -2  12   7      515.94      517.66     17.98 o 
  -1  12   7      668.01      647.22     15.83 o 
   0  12   7       93.48      104.13      8.71 o 
   1  12   7       43.05       40.45      4.39 o 
   2  12   7      240.54      255.80      7.88 o 
   3  12   7      429.38      438.13     11.21 o 
   4  12   7      129.62      141.57      6.57 o 
   5  12   7      399.76      404.13     14.46 o 
   6  12   7       27.98       41.90      5.73 o 
   7  12   7       18.04       13.08      4.68 o 
   8  12   7      244.05      235.42     11.20 o 
  -5  13   7       46.73       44.38     13.36 o 
  -4  13   7      900.96      890.05     38.18 o 
  -3  13   7      647.23      660.11     28.87 o 
  -2  13   7       13.67       13.35      5.22 o 
  -1  13   7        0.98        0.00      4.22 o 
   0  13   7        2.34        1.58      3.01 o 
   1  13   7      258.19      272.08     10.45 o 
   2  13   7      582.20      573.41     14.12 o 
   3  13   7      380.48      376.03      9.76 o 
   4  13   7      120.85      122.24      6.26 o 
   5  13   7        0.81        3.38      2.72 o 
   6  13   7       60.80       61.37      5.50 o 
   7  13   7      155.86      159.87     10.98 o 
  -3  14   7       58.49       59.65     11.45 o 
  -2  14   7       20.18       18.14      5.74 o 
  -1  14   7       22.24       14.63      8.02 o 
   0  14   7       56.30       56.62      5.94 o 
   1  14   7      457.36      466.50     11.96 o 
   2  14   7     1064.21     1136.32     22.16 o 
   3  14   7      383.42      368.39     10.05 o 
   4  14   7       15.10       14.75      3.92 o 
   5  14   7       13.21        9.39      4.31 o 
   6  14   7      752.10      712.99     31.97 o 
   0  15   7      451.26      490.53     15.62 o 
   1  15   7      802.20      832.90     33.41 o 
   2  15   7      621.46      624.00     18.67 o 
   3  15   7       21.64       17.18      9.54 o 
  -4 -11   8     1487.63     1503.78     61.56 o 
  -3 -11   8     1048.52     1097.17     48.68 o 
  -2 -11   8      308.25      305.43     23.86 o 
  -1 -11   8       16.44       17.66     11.45 o 
   0 -11   8      142.02      156.06     19.57 o 
   1 -11   8      100.59      154.62     32.45 o 
   2 -11   8      970.44     1024.15     47.72 o 
  -6 -10   8      513.80      444.31     37.70 o 
  -5 -10   8      768.40      747.35     36.27 o 
  -4 -10   8     1033.25     1075.22     45.81 o 
  -3 -10   8       36.15       33.41     11.93 o 
  -2 -10   8       82.76       82.56     14.32 o 
  -1 -10   8       44.92       39.13     12.41 o 
   0 -10   8      118.79      124.37     11.22 o 
   1 -10   8       50.50       61.38      5.22 o 
   2 -10   8      670.16      641.01     22.85 o 
   3 -10   8        1.45        3.82      3.19 o 
   4 -10   8       32.91       33.99      6.26 o 
  -7  -9   8      207.19      221.92     19.57 o 
  -6  -9   8      387.19      324.04     21.95 o 
  -5  -9   8      376.85      434.29     33.41 o 
  -4  -9   8      506.98      512.55     27.20 o 
  -3  -9   8       24.63       22.76      1.14 o 
  -2  -9   8       34.01       32.68      3.99 o 
  -1  -9   8       46.59       57.95      9.07 o 
   0  -9   8      954.20      908.50     63.71 o 
   1  -9   8     1694.21     1658.80     61.77 o 
   2  -9   8      235.64      225.20      8.48 o 
   3  -9   8       23.25       23.19      4.35 o 
   4  -9   8      986.51      908.15     22.92 o 
   5  -9   8     1236.27     1152.93     29.12 o 
   6  -9   8      546.54      514.86     17.94 o 
  -8  -8   8      653.16      675.98     30.78 o 
  -7  -8   8      666.33      619.93     30.54 o 
  -6  -8   8      763.31      715.36     12.92 o 
  -5  -8   8      814.13      833.09     13.23 o 
  -4  -8   8       30.11       31.19      2.01 o 
  -3  -8   8      255.93      247.13      5.63 o 
  -2  -8   8      242.18      254.48      9.14 o 
  -1  -8   8     1541.22     1621.47     52.02 o 
   0  -8   8     1650.48     1584.68     71.35 o 
   1  -8   8      569.65      603.68     20.59 o 
   2  -8   8     1421.66     1334.76     29.35 o 
   3  -8   8     1825.22     1722.64     37.87 o 
   4  -8   8     1215.15     1143.56     26.75 o 
   5  -8   8      479.44      464.23     17.32 o 
   6  -8   8        1.27        1.87      4.01 o 
   7  -8   8       14.12       16.12      6.42 o 
  -9  -7   8       80.83       85.75      6.22 o 
  -8  -7   8      525.96      477.56     12.65 o 
  -7  -7   8      712.66      685.97     12.18 o 
  -6  -7   8       75.47       85.33      4.36 o 
  -5  -7   8       14.93       22.57      3.53 o 
  -4  -7   8      707.18      731.55     13.75 o 
  -3  -7   8      854.66      899.96     16.49 o 
  -2  -7   8      404.86      443.32      8.74 o 
  -1  -7   8      343.62      368.61     12.15 o 
   0  -7   8      278.42      298.39      9.03 o 
   1  -7   8        1.88        1.12      2.01 o 
   2  -7   8     1825.93     1784.19     37.60 o 
   3  -7   8     1653.90     1537.26     34.57 o 
   4  -7   8       40.78       35.67      5.37 o 
   5  -7   8      229.25      195.86      9.92 o 
   6  -7   8      463.84      454.37     16.16 o 
   7  -7   8      337.77      310.20     17.08 o 
   8  -7   8      262.17      236.26     15.72 o 
 -10  -6   8      268.17      267.10     14.28 o 
  -9  -6   8     1561.06     1545.89     39.61 o 
  -8  -6   8      786.18      748.95     20.21 o 
  -7  -6   8        0.30        0.85      2.03 o 
  -6  -6   8     1046.64      992.71     17.99 o 
  -5  -6   8      591.02      665.01     14.49 o 
  -4  -6   8     1901.66     1937.86     30.09 o 
  -3  -6   8     1638.03     1646.39     25.78 o 
  -2  -6   8       39.33       46.47      3.27 o 
  -1  -6   8      803.69      841.83     20.36 o 
   0  -6   8     1360.03     1365.98     32.59 o 
   1  -6   8     2216.90     2251.69     61.10 o 
   2  -6   8     2416.69     2372.35     48.92 o 
   3  -6   8      141.29      132.93      7.20 o 
   4  -6   8      157.07      155.02      8.42 o 
   5  -6   8      779.41      722.93     20.21 o 
   6  -6   8      578.46      517.97     19.16 o 
   7  -6   8      359.69      343.59     15.33 o 
   8  -6   8      708.44      747.35     34.36 o 
   9  -6   8      229.90      240.48     18.50 o 
 -10  -5   8     1329.18     1308.56     43.91 o 
  -9  -5   8     1144.01     1110.19     29.13 o 
  -8  -5   8       55.40       57.27      7.11 o 
  -7  -5   8      614.78      595.18     16.73 o 
  -6  -5   8     1012.67      979.01     16.59 o 
  -5  -5   8      831.04      845.74     14.16 o 
  -4  -5   8     1939.97     1856.67     31.62 o 
  -3  -5   8      505.21      512.33     10.07 o 
  -2  -5   8     1141.13     1106.66     21.36 o 
  -1  -5   8     6945.17     7044.26    137.01 o 
   0  -5   8     4384.05     4593.60    105.22 o 
   1  -5   8      561.66      594.05     14.32 o 
   2  -5   8        0.43        0.00      2.29 o 
   3  -5   8      585.33      543.55     14.80 o 
   4  -5   8       82.61       77.92      6.86 o 
   5  -5   8     1271.53     1241.04     29.67 o 
   6  -5   8      312.43      301.84     13.15 o 
   7  -5   8      302.32      232.00    141.26 o 
   8  -5   8      373.20      343.15     28.40 o 
   9  -5   8      153.95      128.95     13.15 o 
 -10  -4   8       94.19       90.62     11.75 o 
  -9  -4   8      101.76      109.69     14.08 o 
  -8  -4   8     1283.11     1249.21     32.73 o 
  -7  -4   8      186.06      190.42      9.29 o 
  -6  -4   8      153.64      152.32      6.36 o 
  -5  -4   8      476.41      461.42      8.85 o 
  -4  -4   8       11.54       17.45      2.63 o 
  -3  -4   8      167.02      169.84      6.52 o 
  -2  -4   8      298.17      288.72      9.63 o 
  -1  -4   8      883.62      903.28     19.09 o 
   0  -4   8        0.93        7.46      5.70 o 
   1  -4   8       63.40       62.89      5.77 o 
   2  -4   8      741.76      710.87     17.17 o 
   3  -4   8      161.33      134.74      7.67 o 
   4  -4   8      904.49      879.55     22.01 o 
   5  -4   8     1164.44     1178.26     27.84 o 
   6  -4   8      265.54      183.72    118.12 o 
   7  -4   8      162.38      159.39     11.27 o 
   8  -4   8        1.73        0.35      5.71 o 
   9  -4   8      936.33      921.78     54.41 o 
  10  -4   8      787.00      806.83     57.98 o 
 -11  -3   8      252.30      250.41     17.02 o 
 -10  -3   8       51.78       47.75      8.36 o 
  -9  -3   8      398.47      394.18     15.22 o 
  -8  -3   8      301.59      309.45     12.36 o 
  -7  -3   8      397.83      388.53     13.25 o 
  -6  -3   8        1.91        4.05      3.53 o 
  -5  -3   8        7.46        8.37      3.21 o 
  -4  -3   8       91.90       90.83      4.46 o 
  -3  -3   8     2030.35     2080.43     36.71 o 
  -2  -3   8     3828.59     3936.94     73.21 o 
  -1  -3   8     2958.25     3039.36     56.19 o 
   0  -3   8      231.58      243.54      6.45 o 
   1  -3   8      388.73      413.68     11.30 o 
   2  -3   8      257.41      251.35     10.78 o 
   3  -3   8     3067.66     3010.70     84.23 o 
   4  -3   8     2212.64     2006.78     58.70 o 
   5  -3   8      390.75      384.31     13.66 o 
   6  -3   8      663.58      573.60     18.19 o 
   7  -3   8     3065.09     2810.75     86.86 o 
   8  -3   8     2046.04     1999.17     89.00 o 
   9  -3   8      608.27      600.35     29.11 o 
  10  -3   8      373.33      383.35     31.26 o 
 -11  -2   8      115.58      128.01     10.55 o 
 -10  -2   8      232.40      217.32     10.46 o 
  -9  -2   8     1284.57     1232.34     27.53 o 
  -8  -2   8     1883.80     1913.64     46.10 o 
  -7  -2   8     1047.88     1056.11     25.81 o 
  -6  -2   8      436.46      424.19     12.99 o 
  -5  -2   8       40.70       57.68      5.22 o 
  -4  -2   8     1115.02     1089.51     58.01 o 
  -3  -2   8     3291.91     3331.49     44.73 o 
  -2  -2   8      473.04      408.90      9.97 o 
  -1  -2   8        4.19        5.73      3.58 o 
   0  -2   8     1746.18     1707.72     32.55 o 
   1  -2   8     1104.10     1009.73     21.43 o 
   2  -2   8     2454.18     2474.76     48.07 o 
   3  -2   8     4020.26     3958.69    107.86 o 
   4  -2   8      370.55      339.82     15.75 o 
   5  -2   8      500.10      492.93     18.28 o 
   6  -2   8     2852.66     2661.49     58.33 o 
   7  -2   8     1007.26      981.23     29.68 o 
   8  -2   8      577.58      593.80     25.29 o 
   9  -2   8        3.68        5.73      6.57 o 
  10  -2   8        9.56       12.58      8.42 o 
  11  -2   8      320.33      368.49     45.10 o 
 -11  -1   8      144.08      154.28     10.62 o 
 -10  -1   8        5.76       11.49      5.97 o 
  -9  -1   8     1421.35     1371.06     40.17 o 
  -8  -1   8      901.01      892.11     20.20 o 
  -7  -1   8      130.39      143.08      8.75 o 
  -6  -1   8      805.21      812.99     20.03 o 
  -5  -1   8     1368.48     1369.28     28.66 o 
  -4  -1   8     1491.76     1534.73     33.22 o 
  -3  -1   8     1157.01     1115.09     15.85 o 
  -2  -1   8      144.18      143.89      4.62 o 
  -1  -1   8     1192.33     1102.69     24.82 o 
   0  -1   8     3625.70     3391.67    108.90 o 
   1  -1   8     2771.20     2767.02     74.93 o 
   2  -1   8      248.35      212.32     74.45 o 
   3  -1   8      299.69      322.49     10.93 o 
   4  -1   8      442.92      447.66     16.03 o 
   5  -1   8     1310.40     1288.32     30.13 o 
   6  -1   8     2011.37     1934.16     43.96 o 
   7  -1   8      129.46      138.22     12.49 o 
   8  -1   8       73.70       67.15      9.24 o 
   9  -1   8      472.07      482.73     34.84 o 
  10  -1   8      140.81      147.42     14.50 o 
  11  -1   8      125.77      133.96     20.52 o 
 -11   0   8      585.03      586.50     33.97 o 
 -10   0   8      471.02      459.04     23.86 o 
  -9   0   8       79.89       81.85      9.91 o 
  -8   0   8      233.56      235.95      9.86 o 
  -7   0   8     1875.66     1807.05     47.19 o 
  -6   0   8     3125.29     3127.87     75.88 o 
  -5   0   8     2247.63     2350.07     51.06 o 
  -4   0   8       14.48       11.34      3.15 o 
  -3   0   8      259.11      285.32      7.58 o 
  -2   0   8     1141.90     1058.86     20.76 o 
  -1   0   8    15261.69    15041.57    398.49 o 
   0   0   8     2476.56     2173.50    330.96 o 
   1   0   8        2.77        0.15      2.17 o 
   2   0   8      429.47      384.93     11.64 o 
   3   0   8     1550.80     1632.41     35.85 o 
   4   0   8      989.44     1001.78     37.70 o 
   5   0   8     2072.32     2056.49     68.01 o 
   6   0   8     1030.02      968.87     27.69 o 
   7   0   8      311.80      280.47     15.39 o 
   8   0   8        8.12       13.69     10.26 o 
   9   0   8      491.06      493.43     31.74 o 
  10   0   8      526.76      547.19     37.46 o 
  11   0   8      989.96     1057.04     75.16 o 
 -11   1   8      252.29      256.45     15.44 o 
 -10   1   8       12.23       13.23      7.03 o 
  -9   1   8      496.58      482.63     16.79 o 
  -8   1   8     2410.78     2318.95     53.31 o 
  -7   1   8     6963.34     6778.73    153.42 o 
  -6   1   8      493.88      514.38     18.61 o 
  -5   1   8      961.45      995.25     21.78 o 
  -4   1   8      383.52      413.49     11.81 o 
  -3   1   8      267.48      255.69      9.07 o 
  -2   1   8      698.51      702.66     17.04 o 
  -1   1   8     3158.91     3154.52     52.83 o 
   0   1   8      612.11      648.81     10.91 o 
   1   1   8      504.66      554.62     22.91 o 
   2   1   8      903.36      899.59     20.24 o 
   3   1   8     2503.31     2644.44     54.64 o 
   4   1   8      886.12      778.53     19.69 o 
   5   1   8      511.35      435.94     14.32 o 
   6   1   8       29.57       18.59      6.05 o 
   7   1   8       99.97      102.07      9.24 o 
   8   1   8       68.82       71.17      8.90 o 
   9   1   8      157.37      153.83     14.29 o 
  10   1   8      923.25      948.17     64.67 o 
  11   1   8      624.54      640.63     27.50 o 
 -11   2   8      409.76      433.34     42.18 o 
 -10   2   8      253.76      252.40     14.01 o 
  -9   2   8      257.71      258.23     12.83 o 
  -8   2   8      993.27      976.21     23.34 o 
  -7   2   8      974.44      943.77     21.40 o 
  -6   2   8      176.54      163.69      7.09 o 
  -5   2   8      590.60      607.47     14.64 o 
  -4   2   8       41.43       43.98      4.77 o 
  -3   2   8       69.76       63.11      4.17 o 
  -2   2   8       85.23       61.06      2.93 o 
  -1   2   8      520.18      519.71     20.04 o 
   0   2   8      608.10      668.61     23.86 o 
   1   2   8      380.81      332.29     10.80 o 
   2   2   8     2075.68     2178.36     47.21 o 
   3   2   8      973.43      937.62     21.59 o 
   4   2   8      803.35      783.97     19.72 o 
   5   2   8     1537.30     1524.75     34.38 o 
   6   2   8      627.88      574.56     20.39 o 
   7   2   8      902.88      882.15     27.11 o 
   8   2   8      797.14      773.87     23.59 o 
   9   2   8      189.50      172.20     12.47 o 
  10   2   8      621.31      591.54     26.01 o 
  11   2   8      160.38      166.94     24.10 o 
 -11   3   8      708.55      712.08     51.08 o 
 -10   3   8      213.26      214.17     11.84 o 
  -9   3   8      347.52      340.18     17.98 o 
  -8   3   8      502.85      484.61     14.18 o 
  -7   3   8       48.35       42.69      5.41 o 
  -6   3   8      381.45      377.45     10.59 o 
  -5   3   8     2762.00     2795.90     58.59 o 
  -4   3   8     2150.97     2278.96     42.77 o 
  -3   3   8      709.45      708.51     14.37 o 
  -2   3   8      293.57      291.45      7.16 o 
  -1   3   8      370.39      368.43     17.18 o 
   0   3   8     3923.53     4178.69    115.97 o 
   1   3   8     5149.89     5273.47    146.03 o 
   2   3   8     2857.91     3051.07     44.29 o 
   3   3   8      265.11      228.92      5.70 o 
   4   3   8      497.19      565.60     18.33 o 
   5   3   8      570.95      559.99     19.60 o 
   6   3   8     6134.13     6007.92    124.61 o 
   7   3   8     1989.64     1949.01     44.51 o 
   8   3   8      684.49      670.05     24.42 o 
   9   3   8      604.52      542.60     19.88 o 
  10   3   8     1089.99     1056.88     36.96 o 
  11   3   8     1203.05     1253.45     33.92 o 
 -11   4   8      323.62      321.23     34.54 o 
 -10   4   8       41.51       46.97      8.02 o 
  -9   4   8       83.62       78.65     22.07 o 
  -8   4   8      290.24      283.61     32.21 o 
  -7   4   8      244.68      240.41     16.42 o 
  -6   4   8     2247.58     2131.09     49.94 o 
  -5   4   8     3115.95     3024.73     93.06 o 
  -4   4   8     1717.76     1723.30     63.95 o 
  -3   4   8      699.01      737.33     27.68 o 
  -2   4   8       88.23       89.06      2.86 o 
  -1   4   8      329.42      307.83     11.30 o 
   0   4   8     4291.30     4373.88    122.17 o 
   1   4   8     2551.60     2604.28     74.45 o 
   2   4   8      618.84      661.73     18.83 o 
   3   4   8      497.74      496.08     10.01 o 
   4   4   8     3066.67     3005.33     47.16 o 
   5   4   8     3016.77     3017.74     49.08 o 
   6   4   8     2103.07     2088.09     36.19 o 
   7   4   8      278.59      275.60     11.98 o 
   8   4   8      320.75      323.55     14.39 o 
   9   4   8      452.76      492.53     14.19 o 
  10   4   8       77.16       73.31      7.75 o 
  11   4   8      346.10      357.13     14.49 o 
 -10   5   8       82.21       87.75     14.27 o 
  -9   5   8      173.65      160.42     14.84 o 
  -8   5   8       73.10       67.53     10.96 o 
  -7   5   8     2125.97     2032.27     54.22 o 
  -6   5   8     2146.46     2073.84     52.02 o 
  -5   5   8      469.30      461.49     25.77 o 
  -4   5   8       57.58       64.90     11.93 o 
  -3   5   8       25.78       21.00     12.89 o 
  -2   5   8      751.48      694.86     26.25 o 
  -1   5   8     5608.35     6048.64    173.37 o 
   0   5   8     2253.30     2264.01     65.86 o 
   1   5   8      978.48     1127.23     36.75 o 
   2   5   8     1059.22     1012.75     65.14 o 
   3   5   8      912.23      857.93     22.64 o 
   4   5   8      345.76      353.71      8.33 o 
   5   5   8     1017.49      980.95     18.18 o 
   6   5   8      231.63      237.79      9.55 o 
   7   5   8      149.89      146.47      7.30 o 
   8   5   8     1090.76     1114.28     23.02 o 
   9   5   8       17.95       22.02      5.18 o 
  10   5   8       44.91       40.89      6.37 o 
  11   5   8      453.99      474.58     16.04 o 
 -10   6   8      233.46      256.29     22.43 o 
  -9   6   8      716.24      696.12     48.44 o 
  -8   6   8      969.76      959.95     56.31 o 
  -7   6   8     1257.03     1213.51     42.47 o 
  -6   6   8       12.83        7.80      8.02 o 
  -5   6   8      267.63      247.69     28.63 o 
  -4   6   8     1250.26     1260.38     44.38 o 
  -3   6   8     2180.56     2215.81     67.77 o 
  -2   6   8     1741.59     1687.03     52.02 o 
  -1   6   8     2352.09     2498.51     61.57 o 
   0   6   8      667.32      717.13     12.21 o 
   1   6   8     3023.16     3157.12     55.38 o 
   2   6   8     3785.12     4053.18    115.49 o 
   3   6   8      555.21      534.41     15.66 o 
   4   6   8        2.12        6.75      3.58 o 
   5   6   8     2062.73     2008.47     33.79 o 
   6   6   8     1453.01     1444.05     26.33 o 
   7   6   8     1381.35     1386.42     28.57 o 
   8   6   8      573.70      606.11     14.94 o 
   9   6   8      299.30      313.94     11.15 o 
  10   6   8       70.01       69.47      7.95 o 
  11   6   8       78.88       82.08      8.15 o 
 -10   7   8     1212.52     1300.39    167.51 o 
  -9   7   8      957.28      983.04     84.95 o 
  -8   7   8      261.04      249.39     17.04 o 
  -7   7   8        1.01        0.00      4.72 o 
  -6   7   8       95.65       90.81     10.63 o 
  -5   7   8     3004.68     2985.60     95.45 o 
  -4   7   8     2757.95     2832.88     88.77 o 
  -3   7   8      351.01      387.99     28.16 o 
  -2   7   8      314.35      356.50     18.14 o 
  -1   7   8       11.27       15.95      2.16 o 
   0   7   8     1055.27     1113.64     18.80 o 
   1   7   8     1931.34     1992.47     37.27 o 
   2   7   8      254.07      253.93      7.57 o 
   3   7   8       26.55       29.72      3.45 o 
   4   7   8      500.84      510.34     12.11 o 
   5   7   8      444.73      444.35     12.84 o 
   6   7   8     1135.63     1126.90     22.69 o 
   7   7   8      828.63      808.77     17.51 o 
   8   7   8      582.70      615.96     16.43 o 
   9   7   8       28.15       33.13      6.12 o 
  10   7   8       13.32       15.03      5.11 o 
  11   7   8       11.86       11.22      5.66 o 
  -9   8   8      102.15       95.01     14.80 o 
  -8   8   8      116.90      113.12     16.24 o 
  -7   8   8      499.58      468.70     27.92 o 
  -6   8   8        1.02        3.04      5.56 o 
  -5   8   8     1980.64     1944.74     66.34 o 
  -4   8   8      887.62      911.05     36.27 o 
  -3   8   8      569.17      574.12     25.77 o 
  -2   8   8      187.46      177.53     14.32 o 
  -1   8   8       90.48       95.98      6.54 o 
   0   8   8     1213.20     1220.52     21.48 o 
   1   8   8      675.68      675.08     12.68 o 
   2   8   8      175.97      193.72      8.59 o 
   3   8   8      805.83      864.72     28.63 o 
   4   8   8       80.54       73.73      6.92 o 
   5   8   8     2427.67     2415.32     49.94 o 
   6   8   8     3187.30     3128.20     54.53 o 
   7   8   8     3439.67     3358.46     59.65 o 
   8   8   8       81.70       93.33      7.06 o 
   9   8   8      735.36      665.84     20.95 o 
  10   8   8      116.77      106.02      8.04 o 
  11   8   8      567.65      570.41     18.61 o 
  -8   9   8        1.09        0.16      4.88 o 
  -7   9   8      157.45      153.00     16.40 o 
  -6   9   8      573.02      547.39     30.07 o 
  -5   9   8      481.84      469.12     25.77 o 
  -4   9   8        0.20        1.43      6.20 o 
  -3   9   8      343.38      335.02     20.04 o 
  -2   9   8      530.79      531.48     27.44 o 
  -1   9   8     1293.03     1328.61     31.04 o 
   0   9   8     3334.74     3334.46     53.91 o 
   1   9   8     3415.63     3371.74     54.26 o 
   2   9   8       30.35       30.37      5.73 o 
   3   9   8     3807.54     4019.93    150.57 o 
   4   9   8      380.13      379.31     13.52 o 
   5   9   8      414.20      389.28     16.91 o 
   6   9   8      328.52      332.43     10.55 o 
   7   9   8       11.56       17.90      5.61 o 
   8   9   8      883.22      859.79     19.46 o 
   9   9   8     1495.01     1465.69     29.98 o 
  10   9   8      452.40      432.82     13.85 o 
  -8  10   8        9.28       23.70     10.26 o 
  -7  10   8      364.18      338.37     18.73 o 
  -6  10   8     1309.82     1293.31     52.97 o 
  -5  10   8      152.52      150.81     17.18 o 
  -4  10   8       57.29       51.54     11.93 o 
  -3  10   8     1365.15     1332.92     47.25 o 
  -2  10   8      396.67      408.08     14.51 o 
  -1  10   8     1142.94     1203.67     22.63 o 
   0  10   8     1028.92     1052.66     19.84 o 
   1  10   8      149.97      154.90      6.13 o 
   2  10   8     1019.13     1033.02     20.92 o 
   3  10   8     2095.11     2194.61     74.21 o 
   4  10   8       56.38       59.58      6.86 o 
   5  10   8       78.20       73.44      9.31 o 
   6  10   8        6.41        6.53      3.78 o 
   7  10   8      607.22      601.06     24.24 o 
   8  10   8     1013.92      991.13     21.48 o 
   9  10   8      708.77      698.04     18.62 o 
  10  10   8        7.31        5.54      5.10 o 
  -7  11   8       58.97       47.72     16.23 o 
  -6  11   8      241.46      241.00     22.91 o 
  -5  11   8      176.10      173.24     19.09 o 
  -4  11   8     1812.01     1783.44     63.95 o 
  -3  11   8     1681.70     1691.81     58.22 o 
  -2  11   8      146.82      161.74     12.17 o 
  -1  11   8      210.68      222.00      9.07 o 
   0  11   8      151.12      157.73      7.22 o 
   1  11   8     1464.85     1495.26     27.70 o 
   2  11   8     1498.21     1508.15     27.82 o 
   3  11   8      405.69      378.93     10.84 o 
   4  11   8       45.71       52.71      6.20 o 
   5  11   8      387.04      376.54     12.31 o 
   6  11   8      333.20      305.71     26.01 o 
   7  11   8      664.84      625.04     18.73 o 
   8  11   8     1295.40     1275.96     26.34 o 
   9  11   8      138.58      149.29      9.07 o 
  -6  12   8      415.74      426.65     30.54 o 
  -5  12   8     3157.05     3073.41    106.42 o 
  -4  12   8     1195.54     1205.98     58.70 o 
  -3  12   8       10.20        8.47      5.03 o 
  -2  12   8      145.12      155.46      9.17 o 
  -1  12   8      389.82      409.33     12.20 o 
   0  12   8     1272.28     1220.44     23.64 o 
   1  12   8     1314.93     1255.02     24.73 o 
   2  12   8     1028.27     1026.56     20.94 o 
   3  12   8      382.13      359.37     10.50 o 
   4  12   8      726.62      732.25     16.39 o 
   5  12   8      311.29      333.76     11.81 o 
   6  12   8      194.25      192.80     18.14 o 
   7  12   8      318.61      308.60     19.09 o 
   8  12   8      422.25      434.47     16.10 o 
  -4  13   8      124.36      133.63     16.70 o 
  -3  13   8      289.35      297.40     15.03 o 
  -2  13   8      488.65      480.39     24.03 o 
  -1  13   8       32.25       27.94      4.75 o 
   0  13   8       44.17       38.85      4.83 o 
   1  13   8      553.32      547.86     14.23 o 
   2  13   8      487.87      467.10     11.91 o 
   3  13   8      100.71      124.20      7.51 o 
   4  13   8       89.47       88.72      7.05 o 
   5  13   8      235.21      242.31      9.11 o 
   6  13   8      619.54      634.59     18.52 o 
   7  13   8      473.54      476.76     21.00 o 
  -3  14   8      881.57      870.48     37.70 o 
  -2  14   8      688.69      675.47     30.78 o 
  -1  14   8      123.93      124.07      7.33 o 
   0  14   8      157.36      151.47      9.13 o 
   1  14   8      417.81      456.09     13.23 o 
   2  14   8        1.39        4.30      3.21 o 
   3  14   8     1251.59     1252.28     31.61 o 
   4  14   8      588.66      636.65     14.75 o 
   5  14   8      272.78      286.86      9.10 o 
  -1 -11   9      437.00      503.96     31.50 o 
  -5 -10   9        8.81       10.50     15.75 o 
  -4 -10   9       23.15       21.48     19.09 o 
  -3 -10   9      947.92     1018.42     54.88 o 
   1 -10   9       24.43       24.20      5.88 o 
   2 -10   9       82.85       88.75      6.29 o 
   3 -10   9      730.65      695.76     35.65 o 
  -6  -9   9        5.18       14.79      9.54 o 
  -5  -9   9        4.22       16.23      9.54 o 
  -4  -9   9      415.76      414.72     24.34 o 
  -3  -9   9     1661.78     1693.72     72.06 o 
  -2  -9   9     1603.09     1630.25     25.64 o 
  -1  -9   9      256.93      255.23     10.55 o 
   0  -9   9       98.28       95.71     10.74 o 
   1  -9   9      315.62      311.06     15.43 o 
   2  -9   9     1358.02     1370.99     64.31 o 
   3  -9   9      397.06      385.20     13.85 o 
   4  -9   9      589.16      521.80     16.16 o 
   5  -9   9        2.67        7.09      7.64 o 
  -7  -8   9      153.25      145.08     16.23 o 
  -6  -8   9      229.02      231.46     18.14 o 
  -5  -8   9       59.26       70.45      3.71 o 
  -4  -8   9     1754.44     1683.76     26.96 o 
  -3  -8   9     1899.43     1928.43     33.99 o 
  -2  -8   9      573.21      590.17     11.99 o 
  -1  -8   9        0.54        0.95      2.56 o 
   0  -8   9      554.36      562.28     21.95 o 
   1  -8   9      302.15      316.72      8.95 o 
   2  -8   9     2504.20     2583.15    100.42 o 
   3  -8   9      181.16      168.28      9.86 o 
   4  -8   9      100.77       92.86      7.54 o 
   5  -8   9     1034.55      973.51     27.95 o 
   6  -8   9      630.96      557.19     18.75 o 
  -8  -7   9       94.86       95.68      5.82 o 
  -7  -7   9      356.28      351.81      9.18 o 
  -6  -7   9     2098.70     2048.10     37.41 o 
  -5  -7   9     1208.93     1210.39     20.64 o 
  -4  -7   9     1238.43     1190.60     20.48 o 
  -3  -7   9       18.85       22.74      3.02 o 
  -2  -7   9      392.90      442.33     10.11 o 
  -1  -7   9      799.04      822.37     23.15 o 
   0  -7   9      749.97      781.56     26.73 o 
   1  -7   9        0.76        1.79      2.60 o 
   2  -7   9      277.90      282.78     11.34 o 
   3  -7   9      236.50      214.32      9.43 o 
   4  -7   9     2185.78     2066.05     45.88 o 
   5  -7   9      929.01      877.93     23.77 o 
   6  -7   9       94.37       97.83      8.90 o 
   7  -7   9        6.80        4.58      6.31 o 
  -9  -6   9      169.65      148.61      9.97 o 
  -8  -6   9     1074.36      955.40     20.38 o 
  -7  -6   9     1913.43     1949.08     30.95 o 
  -6  -6   9      800.18      809.83     20.35 o 
  -5  -6   9        0.68        0.00      1.57 o 
  -4  -6   9        2.15        1.69      1.86 o 
  -3  -6   9      800.66      838.28     16.55 o 
  -2  -6   9     3712.20     3842.12     87.82 o 
  -1  -6   9     1013.16     1038.15     24.79 o 
   0  -6   9       15.74       14.16      4.70 o 
   1  -6   9      231.95      244.35      7.60 o 
   2  -6   9        3.69        4.94      3.32 o 
   3  -6   9      563.59      525.97     15.28 o 
   4  -6   9     2069.26     1934.43     42.98 o 
   5  -6   9      361.26      337.02     15.17 o 
   6  -6   9      138.98      122.98      9.72 o 
   7  -6   9       52.57       40.77      7.88 o 
   8  -6   9      102.46      111.56     33.88 o 
  -9  -5   9     1046.31      979.78     26.83 o 
  -8  -5   9     1606.11     1605.60     39.94 o 
  -7  -5   9      748.84      725.29     15.60 o 
  -6  -5   9       23.46       27.46      3.60 o 
  -5  -5   9       67.47       69.95      4.74 o 
  -4  -5   9      473.30      465.49     10.00 o 
  -3  -5   9     1325.31     1341.90     22.35 o 
  -2  -5   9      500.33      519.69     14.63 o 
  -1  -5   9       44.78       59.50      5.16 o 
   0  -5   9      705.34      664.91     49.02 o 
   1  -5   9        3.00        2.65      2.95 o 
   2  -5   9      663.36      658.47     25.77 o 
   3  -5   9     1595.85     1592.09     34.87 o 
   4  -5   9     1259.68     1162.52     27.91 o 
   5  -5   9       48.60       55.19      8.34 o 
   6  -5   9      369.33      352.49     16.97 o 
   7  -5   9       43.18       22.02     25.29 o 
   8  -5   9       60.26       65.68      9.77 o 
   9  -5   9      986.76      983.80     92.82 o 
 -10  -4   9      417.76      402.97     19.09 o 
  -9  -4   9      561.99      535.27     18.11 o 
  -8  -4   9      164.62      175.54     10.96 o 
  -7  -4   9        2.33        6.53      5.27 o 
  -6  -4   9      530.91      489.64     11.02 o 
  -5  -4   9      160.91      149.23      5.60 o 
  -4  -4   9      609.10      590.52     13.47 o 
  -3  -4   9     1271.18     1305.60     22.75 o 
  -2  -4   9      846.62      848.23     18.73 o 
  -1  -4   9      285.48      307.20      9.79 o 
   0  -4   9     2473.12     2578.41     42.45 o 
   1  -4   9      222.84      217.65      7.15 o 
   2  -4   9      216.57      211.53      9.31 o 
   3  -4   9     1440.55     1393.13     30.96 o 
   4  -4   9      146.94      139.51      8.70 o 
   5  -4   9      399.62      421.74     14.99 o 
   6  -4   9     1094.88     1130.10     49.63 o 
   7  -4   9      958.94      926.72     30.26 o 
   8  -4   9     1246.10     1165.15     70.39 o 
   9  -4   9      831.43      777.59     56.55 o 
 -10  -3   9      214.88      185.47     14.44 o 
  -9  -3   9      195.40      187.83     13.18 o 
  -8  -3   9       19.46       33.20      8.11 o 
  -7  -3   9       51.00       58.20      6.57 o 
  -6  -3   9      694.05      680.87     17.88 o 
  -5  -3   9      108.72      111.47      4.64 o 
  -4  -3   9      415.97      444.12     10.44 o 
  -3  -3   9      362.49      387.88      9.41 o 
  -2  -3   9       35.31       31.22      4.60 o 
  -1  -3   9     1249.90     1273.63     27.15 o 
   0  -3   9     1052.75     1028.32     30.30 o 
   1  -3   9     2366.56     2320.63     46.90 o 
   2  -3   9     5164.89     5222.52    106.71 o 
   3  -3   9       78.79       85.36      7.20 o 
   4  -3   9      619.73      473.66    178.73 o 
   5  -3   9     1429.05      903.16    464.11 o 
   6  -3   9     1833.30     1718.21     41.10 o 
   7  -3   9      253.93      258.03     14.32 o 
   8  -3   9       77.75       73.53     10.78 o 
   9  -3   9       42.79       39.90     11.91 o 
  10  -3   9      341.42      338.33     25.53 o 
 -10  -2   9        3.11        6.12      5.90 o 
  -9  -2   9      669.14      691.85     21.76 o 
  -8  -2   9       57.38       69.38      7.59 o 
  -7  -2   9     1206.66     1243.69     29.53 o 
  -6  -2   9     2416.81     2463.24     51.12 o 
  -5  -2   9      402.33      412.46     12.29 o 
  -4  -2   9      355.42      338.45      8.08 o 
  -3  -2   9        2.57        8.94      2.66 o 
  -2  -2   9     1237.22     1288.73     26.60 o 
  -1  -2   9     5119.70     5155.44     96.79 o 
   0  -2   9     2009.65     1983.57     39.08 o 
   1  -2   9      750.71      749.93     26.01 o 
   2  -2   9       92.61       86.11      7.86 o 
   3  -2   9      932.38      931.09     31.50 o 
   4  -2   9      774.12      799.51     21.19 o 
   5  -2   9     1774.32     1738.40     47.25 o 
   6  -2   9      141.33      145.98     10.40 o 
   7  -2   9      559.91      521.32     19.69 o 
   8  -2   9      344.85      353.46     17.02 o 
   9  -2   9      758.63      737.34     35.55 o 
  10  -2   9      238.59      231.77     19.86 o 
 -11  -1   9       24.43       23.73      6.96 o 
 -10  -1   9        0.36        2.82      5.22 o 
  -9  -1   9        0.58        4.10      5.03 o 
  -8  -1   9     2102.00     2093.76     55.36 o 
  -7  -1   9     3669.75     3594.02     78.22 o 
  -6  -1   9      424.11      427.82     14.32 o 
  -5  -1   9       21.80       37.87      5.03 o 
  -4  -1   9       23.59       32.61      4.13 o 
  -3  -1   9     1379.57     1352.98     23.73 o 
  -2  -1   9     4829.01     4877.24     91.87 o 
  -1  -1   9     3071.61     2997.79     54.53 o 
   0  -1   9      310.73      366.07      9.01 o 
   1  -1   9     3061.75     3150.72     87.81 o 
   2  -1   9     1197.12      841.51    327.62 o 
   3  -1   9      103.75      117.55      9.26 o 
   4  -1   9     1730.26     1732.13     54.41 o 
   5  -1   9      925.73      912.91     24.18 o 
   6  -1   9      136.72      149.51     10.53 o 
   7  -1   9     1150.95     1149.34     31.15 o 
   8  -1   9     1169.43     1159.45     36.00 o 
   9  -1   9      231.94      233.72     17.55 o 
  10  -1   9      140.13      175.97     14.68 o 
 -11   0   9      119.02      105.92     10.08 o 
 -10   0   9      167.34      149.89     11.24 o 
  -9   0   9     1205.89     1201.38     35.17 o 
  -8   0   9     1947.72     2026.81     50.59 o 
  -7   0   9     2318.02     2279.49     63.71 o 
  -6   0   9       41.76       54.50      5.91 o 
  -5   0   9     2690.76     2820.54     69.68 o 
  -4   0   9     2005.13     2013.40     40.34 o 
  -3   0   9      921.58      871.24     18.78 o 
  -2   0   9     3059.64     3189.54    101.17 o 
  -1   0   9     1015.60        0.00      2.39 o 
   0   0   9     4098.58     3931.72    297.32 o 
   1   0   9     4375.22     4605.78    117.88 o 
   2   0   9     1056.27     1058.26     24.45 o 
   3   0   9      120.42      118.41      7.74 o 
   4   0   9      612.82      588.41     17.17 o 
   5   0   9       85.37       69.05      8.01 o 
   6   0   9      791.34      796.22     23.17 o 
   7   0   9      823.17      763.49     23.56 o 
   8   0   9      970.07      933.29     28.32 o 
   9   0   9        2.68        5.87      6.72 o 
  10   0   9      128.11      152.66     14.56 o 
  11   0   9        1.64        0.00      5.74 o 
 -11   1   9      672.55      645.92     41.45 o 
 -10   1   9     1229.68     1204.35     72.84 o 
  -9   1   9     1259.29     1198.88     36.21 o 
  -8   1   9      623.91      598.08     21.32 o 
  -7   1   9        5.80       11.36      5.12 o 
  -6   1   9     3317.12     3369.64     70.68 o 
  -5   1   9      541.69      543.61     21.71 o 
  -4   1   9       42.98       51.55      5.97 o 
  -3   1   9        4.92        5.84      1.73 o 
  -2   1   9      115.21      120.90      7.76 o 
  -1   1   9        1.93        3.38      0.95 o 
   0   1   9     1966.94     2028.80     42.24 o 
   1   1   9     1067.10     1016.08     23.61 o 
   2   1   9      325.72      323.73     13.18 o 
   3   1   9       80.63       86.32      7.20 o 
   4   1   9      429.16      414.36     14.13 o 
   5   1   9        0.77        1.02      3.87 o 
   6   1   9     2385.87     2305.48     54.74 o 
   7   1   9       91.13       92.11      9.58 o 
   8   1   9      264.87      249.25     16.83 o 
   9   1   9       43.26       46.71      9.43 o 
  10   1   9       70.45       78.43     13.87 o 
  11   1   9      753.74      782.77     59.89 o 
 -11   2   9      668.36      669.26     49.42 o 
 -10   2   9       59.90       52.87     10.41 o 
  -9   2   9       29.95       19.91      7.73 o 
  -8   2   9       72.11       74.45     10.80 o 
  -7   2   9     1580.56     1536.78     37.40 o 
  -6   2   9      942.19      934.76     22.24 o 
  -5   2   9       42.35       49.25      4.70 o 
  -4   2   9       76.96       80.07      7.16 o 
  -3   2   9       23.99       23.95      2.28 o 
  -2   2   9        0.75        6.95      4.21 o 
  -1   2   9      882.04      904.37     31.50 o 
   0   2   9     4818.31     5070.17    143.65 o 
   1   2   9     1410.57     1396.29     20.27 o 
   2   2   9      121.90      132.49      9.61 o 
   3   2   9      529.71      581.78     16.68 o 
   4   2   9      682.59      685.58     24.57 o 
   5   2   9     1062.13     1019.77     26.41 o 
   6   2   9     2450.50     2401.87     53.88 o 
   7   2   9        6.10        2.88      4.82 o 
   8   2   9      529.57      500.15     19.38 o 
   9   2   9      385.74      379.77     21.10 o 
  10   2   9     1130.57     1167.61     50.59 o 
  11   2   9     1345.68     1415.54     89.00 o 
 -10   3   9      241.79      239.54     17.89 o 
  -9   3   9      148.61      144.41     11.95 o 
  -8   3   9      217.23      195.78     14.26 o 
  -7   3   9      760.92      733.67     24.72 o 
  -6   3   9      877.35      848.78     20.72 o 
  -5   3   9      468.27      500.65     13.37 o 
  -4   3   9      428.16      458.35     12.14 o 
  -3   3   9      875.31      965.44     19.09 o 
  -2   3   9      199.78      192.33      9.95 o 
  -1   3   9     5281.41     5242.93    150.33 o 
   0   3   9     4751.77     5053.47    145.08 o 
   1   3   9      332.30      349.82     18.61 o 
   2   3   9     3094.04     3187.50     47.84 o 
   3   3   9     1414.20     1351.82     22.75 o 
   4   3   9     2249.89     2260.55     48.69 o 
   5   3   9     3750.96     3816.73     83.57 o 
   6   3   9      392.36      417.12     15.96 o 
   7   3   9      147.45      150.46     10.74 o 
   8   3   9     1931.19     1905.96     46.69 o 
   9   3   9     1231.19     1223.81     35.05 o 
  10   3   9      681.72      661.42     23.18 o 
  11   3   9      194.21      196.64     13.71 o 
 -10   4   9      122.21      132.21     12.29 o 
  -9   4   9      167.31      159.13     11.55 o 
  -8   4   9      280.98      252.19     10.52 o 
  -7   4   9     2829.69     2736.61     59.17 o 
  -6   4   9     1118.44     1107.58     27.81 o 
  -5   4   9      386.57      370.94     12.98 o 
  -4   4   9     1957.89     1970.85     37.65 o 
  -3   4   9     1704.32     1731.89     31.51 o 
  -2   4   9     2537.86     2492.86     52.47 o 
  -1   4   9     2883.07     2944.43     62.04 o 
   0   4   9        0.58       10.02      7.16 o 
   1   4   9     1917.48     1992.47     61.56 o 
   2   4   9     3675.38     3652.13     54.97 o 
   3   4   9     2361.76     2523.70     39.46 o 
   4   4   9      216.89      245.74      6.91 o 
   5   4   9      317.58      326.08      9.23 o 
   6   4   9      979.08     1010.34     20.36 o 
   7   4   9      646.14      638.15     16.60 o 
   8   4   9     1573.14     1598.52     32.99 o 
   9   4   9       14.16       11.29      4.96 o 
  10   4   9      292.56      301.66     12.86 o 
  11   4   9        3.66        9.90      6.08 o 
 -10   5   9      624.07      622.10     58.67 o 
  -9   5   9       91.86       96.36      9.23 o 
  -8   5   9      347.67      344.60     22.67 o 
  -7   5   9      706.72      651.03     52.50 o 
  -6   5   9      116.33       94.49     15.27 o 
  -5   5   9     3018.91     2928.81     93.54 o 
  -4   5   9     4754.62     4691.24    140.31 o 
  -3   5   9     1031.07     1017.95     37.22 o 
  -2   5   9      632.99      650.77      8.46 o 
  -1   5   9       26.85       20.18      5.71 o 
   0   5   9     2475.26     2615.26     78.74 o 
   1   5   9      730.76      664.79     26.73 o 
   2   5   9      815.31      776.34     55.84 o 
   3   5   9      131.38      146.58      4.73 o 
   4   5   9      585.89      569.74     12.54 o 
   5   5   9      264.00      275.96      8.28 o 
   6   5   9     3381.69     3389.07     60.22 o 
   7   5   9      642.68      646.10     15.23 o 
   8   5   9       97.09       95.87      7.59 o 
   9   5   9       25.21       41.25      6.56 o 
  10   5   9        6.01        3.24      5.34 o 
  11   5   9        0.65        4.53      5.80 o 
 -10   6   9      679.46      729.87     79.46 o 
  -9   6   9      106.74       99.49     14.65 o 
  -8   6   9       20.57       26.01      9.61 o 
  -7   6   9      268.25      245.98     15.86 o 
  -6   6   9     2102.43     2099.84     73.02 o 
  -5   6   9     3281.17     3312.03    105.47 o 
  -4   6   9      502.09      503.49     25.77 o 
  -3   6   9      489.37      502.53     32.93 o 
  -2   6   9      586.66      603.70     17.18 o 
  -1   6   9      427.11      433.74      8.68 o 
   0   6   9     2473.93     2530.79     76.84 o 
   1   6   9      782.56      812.26     31.02 o 
   2   6   9       13.74       19.09      8.11 o 
   3   6   9      437.41      458.49     10.83 o 
   4   6   9       47.53       52.25      3.65 o 
   5   6   9      238.33      229.08      8.06 o 
   6   6   9     1413.56     1428.02     26.44 o 
   7   6   9      262.59      261.84     11.52 o 
   8   6   9       14.81       10.99      4.48 o 
   9   6   9       39.72       48.45      7.60 o 
  10   6   9      198.77      182.55     10.99 o 
  11   6   9      646.98      678.84     20.18 o 
  -9   7   9      706.49      660.53     66.57 o 
  -8   7   9     1092.82     1034.65     90.44 o 
  -7   7   9      186.73      210.46     21.00 o 
  -6   7   9     1108.98     1058.99     44.38 o 
  -5   7   9     1507.89     1472.28     54.88 o 
  -4   7   9        4.82        3.34      7.64 o 
  -3   7   9      201.79      199.01     16.70 o 
  -2   7   9      635.20      709.95     15.88 o 
  -1   7   9       39.20       46.65      3.47 o 
   0   7   9      310.77      309.79      6.51 o 
   1   7   9       70.59       61.45      5.25 o 
   2   7   9      806.88      830.87     31.97 o 
   3   7   9      725.08      729.12     52.73 o 
   4   7   9     1034.33     1060.56     20.44 o 
   5   7   9     2135.59     2140.84     36.92 o 
   6   7   9      549.42      547.22     13.12 o 
   7   7   9      425.51      426.94     12.14 o 
   8   7   9      557.20      534.46     17.33 o 
   9   7   9      548.18      567.25     15.67 o 
  10   7   9       34.56       34.43      6.40 o 
  -9   8   9      845.43      796.69    104.99 o 
  -8   8   9       36.04       42.11     13.44 o 
  -7   8   9       29.47       29.11     13.84 o 
  -6   8   9      123.63      117.88     16.70 o 
  -5   8   9        6.52        0.00      7.64 o 
  -4   8   9     2311.94     2292.17     75.88 o 
  -3   8   9     1870.02     1849.30     62.04 o 
  -2   8   9       78.38       79.70      5.04 o 
  -1   8   9      117.02      113.93      5.62 o 
   0   8   9      195.53      174.98      6.24 o 
   1   8   9        6.73        7.99      2.26 o 
   2   8   9      940.25      981.04     25.29 o 
   3   8   9     2651.22     2863.90     88.77 o 
   4   8   9      328.55      309.36     20.76 o 
   5   8   9      282.62      295.10      9.89 o 
   6   8   9       16.86       15.52      4.40 o 
   7   8   9      215.99      209.79      9.04 o 
   8   8   9     3018.70     2898.80     53.31 o 
   9   8   9     1247.20     1265.91     27.34 o 
  10   8   9       32.54       40.35      6.57 o 
  -8   9   9      289.27      321.66     29.11 o 
  -7   9   9      393.89      365.09     28.63 o 
  -6   9   9      169.94      166.56     19.09 o 
  -5   9   9      210.19      210.94     19.09 o 
  -4   9   9      371.83      373.68     22.91 o 
  -3   9   9     1116.23     1110.05     42.47 o 
  -2   9   9      698.21      696.71     29.83 o 
  -1   9   9     1234.06     1188.25     32.83 o 
   0   9   9      222.54      227.94      7.98 o 
   1   9   9     1209.21     1140.60     20.58 o 
   2   9   9     6305.78     6468.27    149.61 o 
   3   9   9     4550.99     4688.74    157.73 o 
   4   9   9      717.52      684.65     41.28 o 
   5   9   9       70.90       69.27      6.00 o 
   6   9   9      537.62      548.60     15.91 o 
   7   9   9     2510.30     2447.09     44.54 o 
   8   9   9     1359.60     1291.96     27.16 o 
   9   9   9       33.98       31.95      8.04 o 
  10   9   9      329.19      314.44     13.35 o 
  -7  10   9       40.76       50.11     25.29 o 
  -6  10   9       85.29       73.02     16.23 o 
  -5  10   9     1520.73     1450.32     56.79 o 
  -4  10   9     1807.54     1706.60     61.56 o 
  -3  10   9      784.55      783.62     33.88 o 
  -2  10   9      204.34      207.41      8.81 o 
  -1  10   9      164.54      175.76     10.09 o 
   0  10   9     1188.55     1213.09     23.31 o 
   1  10   9     2509.26     2532.55     42.50 o 
   2  10   9      600.39      589.90     13.66 o 
   3  10   9      160.49      151.24      7.30 o 
   4  10   9      455.58      488.69     22.91 o 
   5  10   9       73.82       77.33      6.27 o 
   6  10   9      366.82      344.29     26.49 o 
   7  10   9      488.43      475.94     13.15 o 
   8  10   9       63.49       76.31      6.78 o 
   9  10   9      346.91      352.19     16.94 o 
  -6  11   9      248.47      289.21     24.82 o 
  -5  11   9      805.62      807.01     38.66 o 
  -4  11   9      109.48      113.11     16.23 o 
  -3  11   9      137.00      142.85      9.64 o 
  -2  11   9     1157.65     1176.12     40.99 o 
  -1  11   9     1503.27     1456.03     32.84 o 
   0  11   9      933.45      928.43     18.82 o 
   1  11   9      140.39      149.78      8.34 o 
   2  11   9      636.07      634.09     13.95 o 
   3  11   9     1125.06     1178.61     24.67 o 
   4  11   9       64.87       62.44     12.17 o 
   5  11   9      523.77      529.26     23.38 o 
   6  11   9        0.65        1.00      3.19 o 
   7  11   9      140.48      140.43      9.24 o 
   8  11   9       75.09       64.95      8.90 o 
  -5  12   9       15.21        9.54     10.98 o 
  -4  12   9      386.90      367.47     24.82 o 
  -3  12   9     1055.89     1037.08     40.33 o 
  -2  12   9      715.44      706.80     23.96 o 
  -1  12   9      782.41      741.95     18.71 o 
   0  12   9       58.40       62.61      5.38 o 
   1  12   9        3.48        7.32      3.58 o 
   2  12   9       82.30       90.34      5.60 o 
   3  12   9     2385.92     2384.27     45.56 o 
   4  12   9       57.68       65.23      5.26 o 
   5  12   9        1.41        0.64      3.37 o 
   6  12   9        0.34        3.82      5.73 o 
   7  12   9        3.34        4.06      4.39 o 
  -4  13   9      222.08      202.35     19.57 o 
  -3  13   9     1337.41     1334.07     34.34 o 
  -2  13   9      118.02      147.05      8.07 o 
  -1  13   9        2.90        5.11      3.58 o 
   0  13   9       16.49       11.74      4.19 o 
   1  13   9       22.60       25.61      5.81 o 
   2  13   9      389.31      376.45     11.83 o 
   3  13   9      966.34      953.74     19.94 o 
   4  13   9       12.69       26.36      4.39 o 
   5  13   9        1.57        1.69      2.84 o 
   6  13   9      124.27      131.72     12.41 o 
  -2  14   9       69.34       62.17     14.56 o 
  -1  14   9      245.22      237.51     12.65 o 
   0  14   9       43.48       52.96      5.61 o 
   1  14   9      209.66      213.28      8.74 o 
   2  14   9     1177.48     1180.65     26.70 o 
   3  14   9      414.92      427.95     12.99 o 
   4  14   9        6.90        8.21      3.67 o 
  -2 -10  10       50.79       84.47     15.75 o 
  -1 -10  10      254.71      319.27     23.38 o 
   0 -10  10      165.27      169.90     19.57 o 
   1 -10  10        3.95        9.54     10.02 o 
  -5  -9  10      155.17      152.72     16.70 o 
  -4  -9  10      539.20      584.62     30.07 o 
  -3  -9  10       85.04      109.29     15.27 o 
  -2  -9  10       87.03       99.74     14.32 o 
  -1  -9  10      546.11      559.17     16.05 o 
   0  -9  10      549.99      549.60     35.79 o 
   1  -9  10       71.45       79.49      7.63 o 
   2  -9  10       43.93       45.90      5.70 o 
   3  -9  10      152.28      161.50     14.56 o 
  -6  -8  10      177.07      162.26     16.23 o 
  -5  -8  10       13.83       24.82     10.02 o 
  -4  -8  10      325.23      307.82      8.95 o 
  -3  -8  10       55.20       70.09      3.86 o 
  -2  -8  10     1761.70     1757.83     30.54 o 
  -1  -8  10     1998.57     2052.09     74.93 o 
   0  -8  10      180.66      199.62     11.27 o 
   1  -8  10        3.78        5.06      3.58 o 
   2  -8  10      666.67      650.34     26.63 o 
   3  -8  10     2494.54     2387.73     51.96 o 
   4  -8  10     1429.06     1318.88     32.16 o 
   5  -8  10      399.48      366.97     16.84 o 
  -7  -7  10      857.82      889.03     18.35 o 
  -6  -7  10        0.92        0.00      1.60 o 
  -5  -7  10      202.75      206.66      6.62 o 
  -4  -7  10      342.40      349.21      8.45 o 
  -3  -7  10     2384.61     2361.92     39.70 o 
  -2  -7  10     2332.42     2312.07     38.36 o 
  -1  -7  10      537.98      540.19     20.52 o 
   0  -7  10      569.81      614.93     17.08 o 
   1  -7  10      350.32      382.12     10.57 o 
   2  -7  10      352.29      366.59     14.94 o 
   3  -7  10      902.87      916.49     25.09 o 
   4  -7  10      459.03      440.99     15.48 o 
   5  -7  10       63.43       71.58      8.01 o 
   6  -7  10      670.75      623.27     20.89 o 
  -8  -6  10     1090.98     1061.52     22.75 o 
  -7  -6  10       75.27       72.85      7.06 o 
  -6  -6  10     1043.14     1023.85     36.49 o 
  -5  -6  10     1285.39     1284.57     22.80 o 
  -4  -6  10      394.95      405.02      9.82 o 
  -3  -6  10      114.37      124.58      5.79 o 
  -2  -6  10       18.42       13.57      3.12 o 
  -1  -6  10      381.08      378.92     13.37 o 
   0  -6  10     1882.80     1989.09     44.54 o 
   1  -6  10       90.19       97.01      6.39 o 
   2  -6  10      164.61      172.50      8.36 o 
   3  -6  10       35.91       35.43      6.36 o 
   4  -6  10        2.70        2.29      4.01 o 
   5  -6  10      115.97      101.41      8.90 o 
   6  -6  10      168.58      157.31     13.29 o 
   7  -6  10       31.86       29.10      9.09 o 
  -9  -5  10      254.92      269.06     14.04 o 
  -8  -5  10       11.13        9.58      3.91 o 
  -7  -5  10      910.58      951.07     22.06 o 
  -6  -5  10     3083.80     2903.59    101.59 o 
  -5  -5  10      709.45      743.77     16.75 o 
  -4  -5  10       83.59       88.21      4.80 o 
  -3  -5  10        6.31        5.65      2.82 o 
  -2  -5  10      102.91      111.89      5.77 o 
  -1  -5  10      529.77      552.74     16.38 o 
   0  -5  10     1790.17     1818.68     38.45 o 
   1  -5  10      444.17      448.50     12.97 o 
   2  -5  10      424.96      421.25     15.01 o 
   3  -5  10        9.21       14.30      5.46 o 
   4  -5  10      320.39      309.73     14.16 o 
   5  -5  10     1677.26     1600.92     39.11 o 
   6  -5  10     1235.72     1164.10     34.86 o 
   7  -5  10      202.04      218.26     12.65 o 
   8  -5  10       80.33      106.33     23.62 o 
  -9  -4  10       42.99       36.74      8.60 o 
  -8  -4  10      249.99      259.32     11.81 o 
  -7  -4  10      703.47      700.81     22.78 o 
  -6  -4  10     1100.86     1014.34     18.53 o 
  -5  -4  10      254.11      249.13      7.71 o 
  -4  -4  10        1.30        0.00      1.65 o 
  -3  -4  10      413.14      388.07      9.90 o 
  -2  -4  10      706.94      744.82     16.05 o 
  -1  -4  10     1681.12     1762.79     37.77 o 
   0  -4  10     1126.82     1190.86     33.17 o 
   1  -4  10      138.64      139.11      6.13 o 
   2  -4  10       15.00       17.79      5.40 o 
   3  -4  10        2.63        4.92      4.65 o 
   4  -4  10      445.89      433.66     16.76 o 
   5  -4  10     2312.35     2244.37     54.56 o 
   6  -4  10      161.48       87.21     77.79 o 
   7  -4  10      126.46      130.87     11.27 o 
   8  -4  10       60.33       64.50     10.44 o 
 -10  -3  10       17.92       14.32      7.86 o 
  -9  -3  10      162.28      135.69     10.11 o 
  -8  -3  10       93.05       86.61     10.02 o 
  -7  -3  10      873.71      836.09     22.27 o 
  -6  -3  10       40.39       50.07      4.96 o 
  -5  -3  10      291.04      283.07      8.82 o 
  -4  -3  10      100.86       91.88      5.42 o 
  -3  -3  10        1.79        7.03      2.80 o 
  -2  -3  10      358.67      415.23     11.55 o 
  -1  -3  10     4676.94     4731.50     91.92 o 
   0  -3  10      447.07      426.81     12.36 o 
   1  -3  10       54.63       71.38      5.40 o 
   2  -3  10     1045.20      959.99     25.68 o 
   3  -3  10      620.41      633.27     18.14 o 
   4  -3  10      311.87      326.85     12.31 o 
   5  -3  10      466.13      441.92     21.95 o 
   6  -3  10      439.18      405.88     19.26 o 
   7  -3  10     1816.17     1732.33     48.72 o 
   8  -3  10     1268.05     1224.30     39.13 o 
   9  -3  10      259.60      267.64     20.04 o 
 -10  -2  10      139.19      143.86     11.64 o 
  -9  -2  10      269.98      257.81     12.99 o 
  -8  -2  10      267.86      271.03     12.13 o 
  -7  -2  10      881.42      849.35     22.60 o 
  -6  -2  10        5.50        3.21      3.67 o 
  -5  -2  10      867.31      885.89     18.41 o 
  -4  -2  10      845.73      879.67     16.42 o 
  -3  -2  10     2177.78     2236.10     37.23 o 
  -2  -2  10      267.41      265.90      8.30 o 
  -1  -2  10      433.59      390.06     10.50 o 
   0  -2  10     1830.90     1861.57     36.54 o 
   1  -2  10     4266.79     4253.35     69.65 o 
   2  -2  10     2316.41     2292.43     52.50 o 
   3  -2  10      459.08      482.96     21.00 o 
   4  -2  10       78.32       89.61      7.88 o 
   5  -2  10      664.86      654.00     20.45 o 
   6  -2  10     3174.95     3070.27     73.22 o 
   7  -2  10     1699.43     1670.53     43.32 o 
   8  -2  10       64.44       65.61     10.40 o 
   9  -2  10       11.06       10.84      9.39 o 
 -10  -1  10      351.11      359.70     19.29 o 
  -9  -1  10      211.37      177.65     15.51 o 
  -8  -1  10       91.29       95.70      8.36 o 
  -7  -1  10        3.93        3.93      4.13 o 
  -6  -1  10     2400.39     2367.93     50.16 o 
  -5  -1  10     3088.18     3110.99     66.76 o 
  -4  -1  10     1307.61     1285.85     23.72 o 
  -3  -1  10     1443.31     1426.77     24.75 o 
  -2  -1  10      101.76       95.40      5.09 o 
  -1  -1  10     2100.10     2125.22     49.87 o 
   0  -1  10     6649.31     6735.36    128.66 o 
   1  -1  10     1981.13     1987.91     38.40 o 
   2  -1  10      735.27      556.21    206.41 o 
   3  -1  10      104.74      116.63      8.42 o 
   4  -1  10       17.46       14.66      5.50 o 
   5  -1  10     1369.55     1374.48     56.08 o 
   6  -1  10     1543.74     1551.82     38.74 o 
   7  -1  10      395.15      395.60     17.26 o 
   8  -1  10        3.38        4.55      6.39 o 
   9  -1  10        6.88        8.18      8.81 o 
  10  -1  10        6.63       11.93      8.77 o 
 -10   0  10       83.25       94.91     10.89 o 
  -9   0  10        6.83       11.38      6.07 o 
  -8   0  10       89.89       96.19      8.36 o 
  -7   0  10      651.66      625.59     18.20 o 
  -6   0  10     1939.47     1911.01     40.97 o 
  -5   0  10     1151.66     1159.78     27.46 o 
  -4   0  10       48.12       55.48      5.31 o 
  -3   0  10     1148.08      988.41    189.22 o 
  -2   0  10        2.73        1.77      1.71 o 
  -1   0  10     4028.15     3860.85     89.72 o 
   0   0  10     2008.14     2093.05     37.84 o 
   1   0  10       86.69       98.44      5.45 o 
   2   0  10       89.08      100.74      7.92 o 
   3   0  10       18.52       20.67      6.97 o 
   4   0  10        3.53        6.35      7.67 o 
   5   0  10     1211.88     1185.49     30.30 o 
   6   0  10     1550.31     1497.58     37.49 o 
   7   0  10        5.88        8.83      7.77 o 
   8   0  10       69.90       70.25     10.59 o 
   9   0  10      173.72      183.43     18.85 o 
  10   0  10      161.09      179.36     23.10 o 
 -10   1  10      376.85      357.75     20.04 o 
  -9   1  10      934.67      953.25     30.88 o 
  -8   1  10      206.46      210.43     11.11 o 
  -7   1  10     1723.74     1679.20     58.46 o 
  -6   1  10     3605.12     3736.92     76.53 o 
  -5   1  10      182.03      198.82      8.86 o 
  -4   1  10     1646.93     1724.13     33.94 o 
  -3   1  10     4591.13     4747.06    104.51 o 
  -2   1  10       76.14       85.78      7.42 o 
  -1   1  10     1722.96     1771.51     55.36 o 
   0   1  10      291.81      296.13      6.61 o 
   1   1  10      220.87      239.41      5.42 o 
   2   1  10      839.26      852.77     22.26 o 
   3   1  10      930.99      972.83     24.76 o 
   4   1  10      337.23      355.29     14.27 o 
   5   1  10     2662.75     2550.02     57.22 o 
   6   1  10      598.16      586.57     25.29 o 
   7   1  10     1102.15     1092.78     30.96 o 
   8   1  10      929.60      956.06     29.80 o 
   9   1  10      638.08      642.76     31.02 o 
  10   1  10      236.05      240.52     22.67 o 
 -10   2  10     1198.91     1311.72    114.54 o 
  -9   2  10     1173.35     1175.24     50.59 o 
  -8   2  10      269.61      242.65     11.74 o 
  -7   2  10      569.41      554.30     23.86 o 
  -6   2  10       65.71       69.57      5.93 o 
  -5   2  10      606.26      591.29     15.03 o 
  -4   2  10      207.27      227.17      6.91 o 
  -3   2  10      179.38      200.09      5.04 o 
  -2   2  10       19.12       14.07      5.22 o 
  -1   2  10      508.37      476.76     22.43 o 
   0   2  10      706.98      677.68     27.20 o 
   1   2  10      750.29      732.72     22.43 o 
   2   2  10     2593.37     2556.51     56.88 o 
   3   2  10     1002.03      953.23     24.45 o 
   4   2  10      502.24      476.81     16.94 o 
   5   2  10      289.09      298.47     13.93 o 
   6   2  10        2.05        9.77      8.83 o 
   7   2  10      976.78      961.65     34.84 o 
   8   2  10     1910.52     1962.20     49.63 o 
   9   2  10       82.78       94.52     12.13 o 
  10   2  10       13.13       16.05      8.90 o 
 -10   3  10      128.85      132.83     15.62 o 
  -9   3  10      348.15      326.76     18.85 o 
  -8   3  10      181.93      175.30     12.70 o 
  -7   3  10      233.74      230.86     10.19 o 
  -6   3  10        2.10        1.62      2.63 o 
  -5   3  10      792.18      795.11     18.37 o 
  -4   3  10      455.08      476.40     11.98 o 
  -3   3  10       70.54       65.95      4.75 o 
  -2   3  10      291.85      282.35     12.31 o 
  -1   3  10      907.34      913.91     34.84 o 
   0   3  10     1514.14     1581.56     52.50 o 
   1   3  10     8368.02     8810.28    260.09 o 
   2   3  10     4022.14     4237.96     63.52 o 
   3   3  10       78.02       87.30      3.98 o 
   4   3  10      550.05      561.55     18.67 o 
   5   3  10      147.35      135.15     10.40 o 
   6   3  10      948.53      941.87     29.19 o 
   7   3  10      812.78      803.81     27.45 o 
   8   3  10      429.80      439.20     18.82 o 
   9   3  10      832.50      773.73     26.75 o 
  10   3  10      855.70      850.48     23.27 o 
 -10   4  10      306.39      294.08     33.88 o 
  -9   4  10        0.25        0.38      4.82 o 
  -8   4  10        0.03        1.23      4.82 o 
  -7   4  10       14.48       13.45      6.42 o 
  -6   4  10     2775.39     2661.63     55.38 o 
  -5   4  10     3822.16     3810.26     76.31 o 
  -4   4  10      367.60      382.92     10.58 o 
  -3   4  10      394.16      416.08      8.28 o 
  -2   4  10      128.40      130.80      9.77 o 
  -1   4  10     2205.31     2277.53     57.03 o 
   0   4  10     3743.88     3886.62    116.45 o 
   1   4  10     2050.41     2017.76     65.38 o 
   2   4  10      218.65      245.46      8.11 o 
   3   4  10     3479.84     3468.07     54.08 o 
   4   4  10     3817.09     3965.02     65.34 o 
   5   4  10      937.19      970.48     19.02 o 
   6   4  10     2017.40     2017.34     37.61 o 
   7   4  10      114.88      112.60      7.53 o 
   8   4  10      203.19      216.80     11.25 o 
   9   4  10     1267.36     1304.18     30.50 o 
  10   4  10      408.50      402.46     14.82 o 
  -9   5  10      210.34      228.48     20.04 o 
  -8   5  10       67.26       78.44     11.99 o 
  -7   5  10     1055.08     1016.58     27.92 o 
  -6   5  10     3099.63     2959.73     61.45 o 
  -5   5  10      462.09      443.15     14.02 o 
  -4   5  10      497.44      475.57     11.93 o 
  -3   5  10     3496.39     3588.91     63.89 o 
  -2   5  10     1282.36     1290.32     35.04 o 
  -1   5  10     1095.37     1100.36     28.18 o 
   0   5  10     2068.49     2086.00     75.40 o 
   1   5  10      694.42      725.88     30.54 o 
   2   5  10     1348.51     1333.88     46.77 o 
   3   5  10     3475.67     3516.99     77.00 o 
   4   5  10      487.94      495.27     10.83 o 
   5   5  10      119.84      118.80      7.32 o 
   6   5  10       12.83       11.59      4.48 o 
   7   5  10       88.96      101.65     10.01 o 
   8   5  10      515.11      519.55     14.71 o 
   9   5  10      621.13      606.89     18.33 o 
  10   5  10       74.25       80.58      8.18 o 
  -9   6  10     1377.32     1376.59    104.99 o 
  -8   6  10      287.33      286.34     26.73 o 
  -7   6  10      412.90      403.27     27.68 o 
  -6   6  10      751.92      718.72     34.84 o 
  -5   6  10       38.38       35.32     12.41 o 
  -4   6  10      677.07      654.77     41.52 o 
  -3   6  10     3458.59     3456.63    107.38 o 
  -2   6  10      128.56      117.82     10.11 o 
  -1   6  10       87.77       98.54      8.94 o 
   0   6  10       39.58       53.45     10.98 o 
   1   6  10      555.41      520.19     25.29 o 
   2   6  10     1928.66     2041.14     66.34 o 
   3   6  10      758.19      709.76     27.92 o 
   4   6  10       43.39       37.28      3.52 o 
   5   6  10      732.14      756.23     20.85 o 
   6   6  10      164.33      163.18      7.03 o 
   7   6  10       11.41       13.22      4.26 o 
   8   6  10      955.20      928.25     22.50 o 
   9   6  10      524.44      540.90     15.84 o 
  10   6  10      122.46      131.63      9.58 o 
  -9   7  10      725.75      804.15     50.11 o 
  -8   7  10      150.90      137.44     22.43 o 
  -7   7  10       92.83       98.79     17.66 o 
  -6   7  10        6.32       10.50     10.50 o 
  -5   7  10     1387.74     1311.45     51.54 o 
  -4   7  10     3658.14     3515.33    112.63 o 
  -3   7  10     1049.20     1057.08     41.52 o 
  -2   7  10      209.98      203.12      7.38 o 
  -1   7  10      183.72      193.85      4.01 o 
   0   7  10       37.90       55.12      7.59 o 
   1   7  10      613.99      660.50     37.70 o 
   2   7  10     1349.84     1460.35     51.06 o 
   3   7  10      430.05      436.20     24.34 o 
   4   7  10      839.39      829.42     30.15 o 
   5   7  10        0.79        2.08      2.42 o 
   6   7  10      254.33      268.54      9.62 o 
   7   7  10     1024.83     1046.00     22.18 o 
   8   7  10     1568.51     1603.71     33.77 o 
   9   7  10       78.20       96.39      8.70 o 
  10   7  10      584.31      598.86     18.17 o 
  -8   8  10       96.01       84.47     20.52 o 
  -7   8  10      177.10      199.96     22.43 o 
  -6   8  10      136.17      132.67     17.66 o 
  -5   8  10      458.42      408.04     25.77 o 
  -4   8  10     1846.73     1793.94     63.95 o 
  -3   8  10        4.15        4.77      8.11 o 
  -2   8  10      143.26      134.93      5.88 o 
  -1   8  10       45.21       45.41      2.68 o 
   0   8  10      112.55      134.57      4.62 o 
   1   8  10     1525.43     1574.41     53.93 o 
   2   8  10     1942.21     2045.44     68.24 o 
   3   8  10       44.72       46.29     11.93 o 
   4   8  10     1308.84     1226.93     74.93 o 
   5   8  10      205.66      213.66     13.19 o 
   6   8  10     1461.49     1470.51     29.35 o 
   7   8  10     1503.69     1474.34     32.00 o 
   8   8  10      205.68      213.98      9.74 o 
   9   8  10      835.98      806.31     22.24 o 
  10   8  10      780.74      757.69     20.85 o 
  -7   9  10      287.04      226.21     24.82 o 
  -6   9  10      685.02      639.02     35.32 o 
  -5   9  10      675.63      614.20     32.45 o 
  -4   9  10      405.51      419.49     25.77 o 
  -3   9  10      404.20      402.80     17.18 o 
  -2   9  10     1023.57     1045.65     30.71 o 
  -1   9  10      490.79      509.18     11.47 o 
   0   9  10      599.11      632.83     13.35 o 
   1   9  10     1316.21     1298.59     22.62 o 
   2   9  10      634.49      629.48     30.07 o 
   3   9  10     2415.75     2547.97     83.99 o 
   4   9  10     2807.30     2949.33    104.99 o 
   5   9  10     1125.98     1068.69     73.73 o 
   6   9  10      206.84      194.77      8.28 o 
   7   9  10        2.80        4.66      4.01 o 
   8   9  10      413.72      410.09     14.26 o 
   9   9  10     1566.14     1558.44     34.78 o 
  -7  10  10      494.61      507.30     34.84 o 
  -6  10  10      537.73      527.82     32.45 o 
  -5  10  10      165.43      165.12     19.57 o 
  -4  10  10      157.38      134.58     18.14 o 
  -3  10  10     1254.96     1289.72     48.92 o 
  -2  10  10     2322.51     2394.08     72.39 o 
  -1  10  10      566.40      555.63     13.81 o 
   0  10  10       81.33       77.88      4.50 o 
   1  10  10      316.19      333.68     10.79 o 
   2  10  10     1978.51     1899.42     33.19 o 
   3  10  10     2435.32     2509.79     82.08 o 
   4  10  10      248.76      298.27     28.16 o 
   5  10  10       88.17       89.12     10.02 o 
   6  10  10      376.86      353.50     36.27 o 
   7  10  10      295.70      288.26     10.68 o 
   8  10  10      675.71      650.06     16.99 o 
   9  10  10      622.68      617.98     17.23 o 
  -6  11  10       16.84       15.75     12.41 o 
  -5  11  10      146.18      160.35     19.57 o 
  -4  11  10     1304.02     1295.22     52.50 o 
  -3  11  10     2088.87     2106.26     68.96 o 
  -2  11  10      219.95      216.09      9.96 o 
  -1  11  10       73.86       74.89      6.59 o 
   0  11  10      306.00      324.25      9.43 o 
   1  11  10      887.11      897.57     18.88 o 
   2  11  10      135.39      150.06      7.50 o 
   3  11  10       13.32       22.39      3.75 o 
   4  11  10       72.90       86.38     12.89 o 
   5  11  10       12.32       17.18      8.59 o 
   6  11  10      155.30      127.64     12.41 o 
   7  11  10       60.46       62.74      7.45 o 
   8  11  10      694.23      679.05     25.21 o 
  -5  12  10      503.07      530.69     32.45 o 
  -4  12  10      708.43      776.86     34.60 o 
  -3  12  10      295.64      291.25     14.99 o 
  -2  12  10      135.67      130.41      7.44 o 
  -1  12  10      161.64      163.37      8.83 o 
   0  12  10      786.81      753.92     17.72 o 
   1  12  10      416.75      395.44     12.16 o 
   2  12  10      470.09      449.84     11.90 o 
   3  12  10      307.18      295.89     10.68 o 
   4  12  10     1122.13     1100.14     22.36 o 
   5  12  10      869.77      892.91     37.22 o 
   6  12  10      190.15      196.14     23.38 o 
   7  12  10      246.35      224.08     20.52 o 
  -3  13  10       84.84       77.61     10.46 o 
  -2  13  10      595.91      534.17     25.84 o 
  -1  13  10      238.27      215.12     11.07 o 
   0  13  10      115.57      104.49      7.07 o 
   1  13  10      262.61      274.00      9.36 o 
   2  13  10      384.61      403.41     12.56 o 
   3  13  10      354.60      336.74     11.52 o 
   4  13  10      494.21      520.95     13.66 o 
   5  13  10      305.15      358.74     16.59 o 
   6  13  10      165.58      160.35     15.27 o 
  -1  14  10      561.82      567.36     20.75 o 
   0  14  10      320.69      327.09     17.31 o 
   1  14  10       58.49       45.18     13.99 o 
   2  14  10       27.62       28.11      5.17 o 
   3  14  10      901.16      909.39     21.55 o 
  -3  -9  11      722.45      757.85     35.79 o 
  -2  -9  11      865.39      920.59     40.57 o 
  -1  -9  11      117.23      143.65     16.70 o 
   0  -9  11      113.99      137.44     17.18 o 
   1  -9  11      542.26      540.31     41.04 o 
  -5  -8  11      356.16      348.86     30.07 o 
  -4  -8  11      984.40      993.13     41.04 o 
  -3  -8  11     1820.69     1836.41     64.90 o 
  -2  -8  11      831.00      881.13     19.50 o 
  -1  -8  11      208.46      202.99     11.95 o 
   0  -8  11     1769.68     1892.07     59.42 o 
   1  -8  11      281.38      337.05     13.40 o 
   2  -8  11      405.35      415.22     13.34 o 
   3  -8  11        4.60        8.68      4.70 o 
  -6  -7  11     1195.04     1127.71     42.95 o 
  -5  -7  11      508.56      549.51     12.07 o 
  -4  -7  11      716.68      647.64     15.20 o 
  -3  -7  11      145.39      156.47      7.67 o 
  -2  -7  11      357.26      356.47      9.73 o 
  -1  -7  11      825.52      927.04     23.49 o 
   0  -7  11     1277.10     1339.09     31.87 o 
   1  -7  11       19.89       23.72      4.76 o 
   2  -7  11        1.63        2.09      3.46 o 
   3  -7  11       17.45        9.81      4.82 o 
   4  -7  11      600.58      567.34     18.48 o 
   5  -7  11      834.73      825.95     24.76 o 
  -7  -6  11     1330.78     1317.70     34.41 o 
  -6  -6  11      819.14      781.93     24.46 o 
  -5  -6  11        1.77        3.24      3.06 o 
  -4  -6  11       72.56       80.84      4.91 o 
  -3  -6  11       62.38       65.13      4.92 o 
  -2  -6  11      397.47      416.81     10.49 o 
  -1  -6  11      886.48      909.31     22.54 o 
   0  -6  11      166.39      166.65     13.04 o 
   1  -6  11      924.58      976.49     21.04 o 
   2  -6  11      855.89      846.89     24.59 o 
   3  -6  11      117.35      115.06      8.36 o 
   4  -6  11      375.68      366.02     14.54 o 
   5  -6  11      820.69      787.28     23.75 o 
   6  -6  11       25.87       25.19      8.34 o 
  -8  -5  11      644.70      594.01     20.40 o 
  -7  -5  11      519.67      541.52     25.05 o 
  -6  -5  11       23.84       28.09      4.29 o 
  -5  -5  11     1099.06     1016.92     19.74 o 
  -4  -5  11     1443.79     1369.73     25.54 o 
  -3  -5  11      167.32      181.85      7.36 o 
  -2  -5  11       64.63       79.54      5.53 o 
  -1  -5  11      290.59      323.29     11.14 o 
   0  -5  11      140.79      130.07      9.26 o 
   1  -5  11      286.37      316.08      9.54 o 
   2  -5  11     1222.11     1215.83     38.32 o 
   3  -5  11      743.38      722.04     26.25 o 
   4  -5  11      556.11      555.73     18.28 o 
   5  -5  11      582.21      577.83     19.97 o 
   6  -5  11      135.07      128.44     11.07 o 
   7  -5  11      126.09      137.56     18.37 o 
  -8  -4  11      154.54      141.47      7.58 o 
  -7  -4  11       20.26       20.79      4.46 o 
  -6  -4  11      245.15      243.21     11.93 o 
  -5  -4  11      877.77      826.52     16.69 o 
  -4  -4  11     1166.13     1092.46     20.46 o 
  -3  -4  11      643.54      639.34     15.27 o 
  -2  -4  11      102.17      110.49      5.97 o 
  -1  -4  11      733.25      728.00     18.03 o 
   0  -4  11      204.01      223.34     11.00 o 
   1  -4  11     1157.87     1234.32     23.31 o 
   2  -4  11     1304.69     1309.14     31.15 o 
   3  -4  11       94.66       98.28      8.36 o 
   4  -4  11      188.52      187.42     10.87 o 
   5  -4  11        7.94        8.67      5.84 o 
   6  -4  11     1544.98     1509.50     54.88 o 
   7  -4  11     1322.53     1387.49     38.64 o 
   8  -4  11      473.53      469.19     21.41 o 
  -9  -3  11      125.92      104.34      9.45 o 
  -8  -3  11      245.27      231.48     16.94 o 
  -7  -3  11       22.40       21.18      4.59 o 
  -6  -3  11      931.33      915.40     31.71 o 
  -5  -3  11      761.22      757.65     18.74 o 
  -4  -3  11      423.11      394.36      9.89 o 
  -3  -3  11      136.76      152.43      9.97 o 
  -2  -3  11       93.63       84.93      6.33 o 
  -1  -3  11      335.12      351.79     10.89 o 
   0  -3  11     4306.84     4525.54    123.60 o 
   1  -3  11      993.89     1008.63     19.41 o 
   2  -3  11      238.12      229.96     10.93 o 
   3  -3  11      166.23      158.13     13.84 o 
   4  -3  11       90.44      111.54     22.19 o 
   5  -3  11     1130.37     1142.03     42.47 o 
   6  -3  11     1370.47     1358.38     39.43 o 
   7  -3  11      487.97      480.56     20.17 o 
   8  -3  11      165.19      165.70     14.13 o 
  -9  -2  11       60.53       53.53      8.83 o 
  -8  -2  11       24.75       12.98      6.52 o 
  -7  -2  11      289.29      327.12     12.77 o 
  -6  -2  11     2826.10     2754.17     49.84 o 
  -5  -2  11      949.82      926.19     25.77 o 
  -4  -2  11        7.00        8.24      2.88 o 
  -3  -2  11      106.69      102.66      5.06 o 
  -2  -2  11      541.26      571.67     13.82 o 
  -1  -2  11     1424.01     1495.77     30.50 o 
   0  -2  11     3338.24     3419.43     67.19 o 
   1  -2  11      561.04      519.97     12.88 o 
   2  -2  11       33.65       42.02      7.73 o 
   3  -2  11     1303.14     1219.82     41.52 o 
   4  -2  11     2064.94     2089.01     79.70 o 
   5  -2  11      847.46      888.50     25.73 o 
   6  -2  11       93.12      107.23     10.87 o 
   7  -2  11      166.53      148.58     12.83 o 
   8  -2  11      771.69      732.65     34.97 o 
   9  -2  11      138.60      127.74     13.98 o 
  -9  -1  11      625.30      614.24     21.13 o 
  -8  -1  11      659.19      623.94     19.64 o 
  -7  -1  11      528.88      532.83     18.48 o 
  -6  -1  11      470.52      460.37     18.78 o 
  -5  -1  11        0.06        1.70      2.53 o 
  -4  -1  11      566.73      572.03     24.10 o 
  -3  -1  11     1521.88     1477.93     31.14 o 
  -2  -1  11     1445.20     1453.95     34.26 o 
  -1  -1  11     1742.13     1800.03     36.12 o 
   0  -1  11       51.74       66.88      9.54 o 
   1  -1  11      316.11      382.36     10.55 o 
   2  -1  11     1334.59      913.42    429.99 o 
   3  -1  11      512.13      479.60     16.30 o 
   4  -1  11       18.39       18.43      6.18 o 
   5  -1  11        0.32        1.27      4.47 o 
   6  -1  11      258.05      260.55     16.86 o 
   7  -1  11      433.43      444.10     18.96 o 
   8  -1  11      257.39      265.25     19.26 o 
   9  -1  11       64.44       59.70     11.27 o 
  -9   0  11     1304.56     1263.18     34.23 o 
  -8   0  11      353.13      352.57     14.22 o 
  -7   0  11       48.08       41.61      7.76 o 
  -6   0  11      159.85      176.46     12.07 o 
  -5   0  11      623.26      614.17     13.65 o 
  -4   0  11     2453.18     2359.93     51.79 o 
  -3   0  11     1392.95     1344.52     79.46 o 
  -2   0  11       85.83       80.60      7.87 o 
  -1   0  11       68.43       80.31     47.49 o 
   0   0  11     2150.43     2136.88     40.42 o 
   1   0  11      557.93      598.49     14.57 o 
   2   0  11     1044.53     1033.22     26.63 o 
   3   0  11      430.57      402.56     14.95 o 
   4   0  11        5.79        6.75      5.88 o 
   5   0  11       72.58       74.73      9.17 o 
   6   0  11     1077.34     1071.65     30.77 o 
   7   0  11      853.47      824.17     27.09 o 
   8   0  11     1011.06     1029.91     36.06 o 
   9   0  11      247.12      250.00     24.61 o 
  -9   1  11      268.65      259.01     16.87 o 
  -8   1  11      380.12      357.66     14.29 o 
  -7   1  11        0.09        2.28      4.69 o 
  -6   1  11       47.46       57.48      9.31 o 
  -5   1  11     1893.92     1875.68     38.64 o 
  -4   1  11     1871.25     1933.73     32.43 o 
  -3   1  11      363.69      389.31     17.48 o 
  -2   1  11     1900.56     1909.33     52.26 o 
  -1   1  11      351.97      357.45     27.68 o 
   0   1  11      460.21      461.40     15.51 o 
   1   1  11     1259.23     1257.89     23.78 o 
   2   1  11     1523.30     1518.67     38.92 o 
   3   1  11      153.36      154.87     12.60 o 
   4   1  11       10.49       11.12      7.32 o 
   5   1  11       49.16       44.27      8.01 o 
   6   1  11     1863.68     1915.50     47.41 o 
   7   1  11     2362.72     2437.21     63.92 o 
   8   1  11      391.14      383.96     19.49 o 
   9   1  11       16.36       26.35      9.77 o 
  10   1  11      188.83      201.31     16.53 o 
  -9   2  11       75.93       87.25     12.43 o 
  -8   2  11      515.74      506.48     17.38 o 
  -7   2  11       59.67       57.03      8.14 o 
  -6   2  11      179.98      173.87      8.54 o 
  -5   2  11     1169.17     1183.25     25.50 o 
  -4   2  11      492.15      505.77     10.67 o 
  -3   2  11       26.63       23.15      6.75 o 
  -2   2  11     1047.56     1133.73     29.59 o 
  -1   2  11     1468.15     1514.27     52.02 o 
   0   2  11     1015.27     1017.95     37.70 o 
   1   2  11     2331.45     2316.51     82.56 o 
   2   2  11      104.96      103.19      9.45 o 
   3   2  11      243.31      231.41     12.47 o 
   4   2  11      135.68      130.46     10.26 o 
   5   2  11      148.73      154.08     12.46 o 
   6   2  11      887.09      915.14     27.52 o 
   7   2  11     1238.24     1261.54     35.65 o 
   8   2  11      409.78      425.01     20.45 o 
   9   2  11     1821.26     1822.97     65.86 o 
  10   2  11      852.09      862.96     55.36 o 
  -9   3  11      498.44      479.74     18.70 o 
  -8   3  11      416.31      427.61     15.61 o 
  -7   3  11      255.61      264.33     10.98 o 
  -6   3  11       98.10       89.93      6.05 o 
  -5   3  11      307.63      292.25     11.41 o 
  -4   3  11      463.40      466.25     10.43 o 
  -3   3  11     1840.44     1871.76     50.59 o 
  -2   3  11      681.38      696.74     21.25 o 
  -1   3  11      838.59      836.12     43.91 o 
   0   3  11      407.49      428.08     23.38 o 
   1   3  11      198.60      209.03     17.18 o 
   2   3  11      914.45      924.18     24.91 o 
   3   3  11     4822.15     4867.05     77.31 o 
   4   3  11     1561.11     1645.54     28.72 o 
   5   3  11      108.46      128.76     10.53 o 
   6   3  11       13.41       11.80      6.72 o 
   7   3  11      101.68      104.72     11.27 o 
   8   3  11     1476.57     1461.17     44.11 o 
   9   3  11     1147.33     1196.09     28.27 o 
  10   3  11       72.07       81.86      9.39 o 
  -9   4  11      565.30      548.66     27.92 o 
  -8   4  11      511.08      472.41     16.69 o 
  -7   4  11     1101.00     1039.45     26.13 o 
  -6   4  11      654.60      647.88     19.81 o 
  -5   4  11      344.40      350.84     12.41 o 
  -4   4  11     2238.55     2339.15     52.73 o 
  -3   4  11     5678.25     5710.62    133.63 o 
  -2   4  11      687.42      677.42     21.59 o 
  -1   4  11      343.02      380.58     15.85 o 
   0   4  11       11.15       11.45      9.07 o 
   1   4  11      598.90      645.23     29.59 o 
   2   4  11     3242.87     3375.02    105.95 o 
   3   4  11     3330.56     3398.79     69.88 o 
   4   4  11        0.26        2.68      2.93 o 
   5   4  11      251.23      267.29      9.41 o 
   6   4  11      598.39      640.64     15.25 o 
   7   4  11     1087.97     1120.32     25.35 o 
   8   4  11      795.04      769.36     19.64 o 
   9   4  11      253.48      252.71     11.61 o 
  10   4  11       53.43       52.93      7.96 o 
  -9   5  11     2246.40     2181.71    159.16 o 
  -8   5  11      530.73      477.71     17.31 o 
  -7   5  11      124.50      111.10      7.76 o 
  -6   5  11      109.90       99.26      8.59 o 
  -5   5  11     1717.87     1664.16     34.17 o 
  -4   5  11     1982.27     1989.05     49.39 o 
  -3   5  11      558.80      546.17     20.41 o 
  -2   5  11      387.72      384.36     16.03 o 
  -1   5  11      296.44      279.30     13.64 o 
   0   5  11       95.58      108.81     14.32 o 
   1   5  11     1030.63     1125.80     43.43 o 
   2   5  11     2338.58     2426.75     79.22 o 
   3   5  11      466.63      502.86     17.81 o 
   4   5  11      265.60      261.79      9.39 o 
   5   5  11      710.45      753.89     16.26 o 
   6   5  11      425.86      431.68     11.71 o 
   7   5  11       28.94       28.56      4.91 o 
   8   5  11      165.31      151.85      9.16 o 
   9   5  11       21.45       24.60      6.13 o 
  10   5  11      330.16      310.46     13.59 o 
  -9   6  11      151.77      141.47     11.93 o 
  -8   6  11      204.53      197.98     11.48 o 
  -7   6  11      377.20      361.53     15.71 o 
  -6   6  11      944.37      906.59     24.28 o 
  -5   6  11     1324.39     1283.05     27.60 o 
  -4   6  11     1635.09     1590.80     30.86 o 
  -3   6  11      803.07      744.19     37.46 o 
  -2   6  11     2865.98     2796.98     66.90 o 
  -1   6  11       30.45       29.94      7.25 o 
   0   6  11       21.60       17.66      9.54 o 
   1   6  11      830.73      884.80     36.75 o 
   2   6  11      593.55      648.57     30.54 o 
   3   6  11      856.89      800.22     35.79 o 
   4   6  11     3139.15     3124.48     73.90 o 
   5   6  11      141.14      144.03      6.04 o 
   6   6  11       16.62       14.74      5.09 o 
   7   6  11      128.34      115.49      7.46 o 
   8   6  11      355.06      361.56     13.81 o 
   9   6  11        0.60        3.62      4.82 o 
  10   6  11      937.77      947.74     24.76 o 
  -8   7  11     1786.83     1686.34     93.30 o 
  -7   7  11      500.88      505.87     33.41 o 
  -6   7  11       32.49       29.11     12.89 o 
  -5   7  11      117.45      110.72     16.70 o 
  -4   7  11      335.83      312.59     32.45 o 
  -3   7  11      284.71      304.03      8.78 o 
  -2   7  11      386.48      383.24     18.62 o 
  -1   7  11      513.29      522.78     22.67 o 
   0   7  11      221.42      242.24     12.65 o 
   1   7  11       16.67       15.75      9.54 o 
   2   7  11       38.79       55.84     12.41 o 
   3   7  11     1291.01     1367.29     61.09 o 
   4   7  11     1667.34     1597.65     81.61 o 
   5   7  11      563.99      589.43     16.07 o 
   6   7  11      887.73      851.29     19.82 o 
   7   7  11      669.20      666.72     20.02 o 
   8   7  11        2.97        4.11      4.56 o 
   9   7  11     1397.14     1453.02     33.69 o 
  -8   8  11      570.57      564.57     40.09 o 
  -7   8  11       23.13       29.59     15.75 o 
  -6   8  11        1.28        5.25     10.02 o 
  -5   8  11       31.85       20.04     11.45 o 
  -4   8  11       38.45       43.43     12.89 o 
  -3   8  11     1303.04     1310.02     37.70 o 
  -2   8  11     1022.82      971.50     27.30 o 
  -1   8  11      241.84      232.53     12.81 o 
   0   8  11       39.94       49.74     12.47 o 
   1   8  11      135.40      128.85     15.75 o 
   2   8  11     1464.92     1574.41     57.27 o 
   3   8  11     3104.53     3344.00    108.81 o 
   4   8  11      507.89      480.23     25.29 o 
   5   8  11       36.81       34.39      4.11 o 
   6   8  11      515.34      481.73     13.83 o 
   7   8  11       19.66       24.15      4.84 o 
   8   8  11      491.03      521.92     16.13 o 
   9   8  11     1383.28     1417.90     34.92 o 
  -7   9  11       76.04      122.17     21.00 o 
  -6   9  11        0.04        0.00      8.59 o 
  -5   9  11      110.16      113.11     27.68 o 
  -4   9  11      565.09      560.28     42.47 o 
  -3   9  11     1591.18     1475.59    131.28 o 
  -2   9  11      212.61      199.48     11.25 o 
  -1   9  11      159.18      137.65      5.09 o 
   0   9  11      730.76      721.32     14.21 o 
   1   9  11      773.32      790.86     24.27 o 
   2   9  11     1433.39     1443.64     54.41 o 
   3   9  11     3192.53     3375.98    110.72 o 
   4   9  11       38.58       60.13     21.48 o 
   5   9  11      512.62      474.96     37.22 o 
   6   9  11     1508.99     1482.16     57.18 o 
   7   9  11      448.55      446.25     18.44 o 
   8   9  11      321.67      316.79     12.45 o 
   9   9  11       37.35       37.42      7.01 o 
  -6  10  11      284.30      286.82     26.25 o 
  -5  10  11      466.02      440.97     29.11 o 
  -4  10  11     2004.33     1927.57     49.16 o 
  -3  10  11     2088.39     1953.90     80.56 o 
  -2  10  11       73.28       76.79      6.74 o 
  -1  10  11     1868.35     1798.00     33.77 o 
   0  10  11     1916.87     1937.94     34.34 o 
   1  10  11      305.60      327.10      8.39 o 
   2  10  11        3.92        4.64      5.37 o 
   3  10  11      790.38      854.73     37.70 o 
   4  10  11      702.82      735.90     45.34 o 
   5  10  11     1663.21     1697.53     61.56 o 
   6  10  11      484.54      457.63     32.93 o 
   7  10  11       81.90       70.97      6.30 o 
   8  10  11        1.17        0.29      3.79 o 
  -5  11  11      425.94      369.86     28.16 o 
  -4  11  11      726.50      682.96     24.31 o 
  -3  11  11       38.30       39.66      5.13 o 
  -2  11  11     1954.16     1846.21     58.66 o 
  -1  11  11     1485.72     1477.38     30.07 o 
   0  11  11       71.09       76.77      7.33 o 
   1  11  11       30.01       36.74      4.84 o 
   2  11  11       14.79       12.04      2.92 o 
   3  11  11      139.71      149.14     10.93 o 
   4  11  11      397.23      438.58     34.84 o 
   5  11  11      380.00      426.65     25.77 o 
   6  11  11        1.25        4.77      7.64 o 
   7  11  11       40.79       39.67      9.75 o 
  -4  12  11      214.63      211.31     11.11 o 
  -3  12  11     1330.99     1266.51     54.12 o 
  -2  12  11      652.65      644.30     21.27 o 
  -1  12  11       28.03       27.87      5.44 o 
   0  12  11      292.77      282.27      9.51 o 
   1  12  11      161.27      158.72      7.28 o 
   2  12  11      132.34      106.96      6.43 o 
   3  12  11      613.07      672.45     28.25 o 
   4  12  11      485.98      492.99     27.20 o 
   5  12  11      186.63      195.67     18.61 o 
   6  12  11      212.58      194.24     17.66 o 
  -2  13  11      598.90      578.74     18.82 o 
  -1  13  11       31.70       22.24      5.75 o 
   0  13  11       27.01       27.98      4.60 o 
   1  13  11       50.62       45.67      6.17 o 
   2  13  11      244.32      231.93      8.94 o 
   3  13  11     2147.29     2040.45     42.92 o 
   4  13  11       55.70       83.35     11.20 o 
  -2  -8  12      617.13      652.86     40.57 o 
  -1  -8  12     1600.74     1768.97     34.33 o 
   0  -8  12      221.73      245.30     12.15 o 
   1  -8  12      478.87      520.76     19.33 o 
  -5  -7  12      475.97      456.24     23.86 o 
  -4  -7  12      413.83      425.61     10.78 o 
  -3  -7  12     1084.67     1062.85     20.73 o 
  -2  -7  12     1774.66     1789.52     33.84 o 
  -1  -7  12      602.67      633.77     18.75 o 
   0  -7  12      437.48      478.88     16.58 o 
   1  -7  12     2184.57     2432.38     59.05 o 
   2  -7  12      258.92      266.77     11.16 o 
   3  -7  12       55.05       61.20      6.31 o 
  -6  -6  12      578.55      607.41     24.94 o 
  -5  -6  12     1052.27     1025.52     21.43 o 
  -4  -6  12      369.93      329.53      9.48 o 
  -3  -6  12      151.09      159.22      6.75 o 
  -2  -6  12      146.04      157.71      7.70 o 
  -1  -6  12       94.93       94.47      9.16 o 
   0  -6  12     1190.18     1292.32     36.27 o 
   1  -6  12      552.72      637.54     39.13 o 
   2  -6  12       46.49       47.67      5.66 o 
   3  -6  12        6.34        6.41      6.07 o 
   4  -6  12       56.10       50.71      9.51 o 
   5  -6  12        7.31        4.01      5.37 o 
  -7  -5  12      644.32      613.97     23.62 o 
  -6  -5  12     1290.99     1255.64     29.48 o 
  -5  -5  12      243.64      233.85      8.17 o 
  -4  -5  12       68.12       54.11      5.41 o 
  -3  -5  12        4.50        6.68      3.21 o 
  -2  -5  12      465.99      420.97     10.92 o 
  -1  -5  12        8.28        8.02      5.12 o 
   0  -5  12     1226.45     1290.61     30.54 o 
   1  -5  12       26.29       31.55      6.18 o 
   2  -5  12      104.04      102.92      8.77 o 
   3  -5  12      186.93      160.77     10.19 o 
   4  -5  12       20.80       10.77      7.22 o 
   5  -5  12      191.66      178.70     12.23 o 
   6  -5  12     1387.82     1427.35     40.12 o 
  -7  -4  12      675.38      666.79     36.51 o 
  -6  -4  12      358.76      354.84     18.37 o 
  -5  -4  12        6.06        4.71      3.56 o 
  -4  -4  12        9.02        6.03      3.09 o 
  -3  -4  12      215.47      227.40      8.55 o 
  -2  -4  12     1081.20     1029.74     24.26 o 
  -1  -4  12      866.87      859.72     21.13 o 
   0  -4  12     1496.25     1599.36     35.69 o 
   1  -4  12      137.26      143.09     10.19 o 
   2  -4  12      344.01      352.28     10.91 o 
   3  -4  12      816.87      833.93     25.53 o 
   4  -4  12      708.56      702.37     27.20 o 
   5  -4  12     1441.23     1442.30     38.39 o 
   6  -4  12      674.92      758.67     24.97 o 
   7  -4  12      205.07      154.27     53.93 o 
  -8  -3  12       20.17       14.78      4.77 o 
  -7  -3  12      555.07      509.62     15.31 o 
  -6  -3  12      770.93      749.24     34.84 o 
  -5  -3  12       19.09       10.54      7.19 o 
  -4  -3  12      312.97      295.79      8.92 o 
  -3  -3  12     1386.13     1346.74     25.43 o 
  -2  -3  12     1185.85     1163.80     28.42 o 
  -1  -3  12     1209.92     1227.05     27.37 o 
   0  -3  12       15.53       20.28      5.74 o 
   1  -3  12      586.37      620.25     18.71 o 
   2  -3  12      833.76      869.58     19.35 o 
   3  -3  12     1218.96     1200.58     47.49 o 
   4  -3  12      549.70      550.62     29.83 o 
   5  -3  12      318.83      241.86    152.24 o 
   6  -3  12       77.92       75.56     10.06 o 
   7  -3  12      752.78      784.94     31.72 o 
  -8  -2  12      235.65      203.89     10.40 o 
  -7  -2  12      342.27      339.85     12.33 o 
  -6  -2  12        2.62        1.57      3.21 o 
  -5  -2  12      871.77      848.99     23.45 o 
  -4  -2  12     1227.12     1189.02     34.93 o 
  -3  -2  12     1252.59     1232.60     37.48 o 
  -2  -2  12      408.64      419.36     10.49 o 
  -1  -2  12      176.07      165.26      7.00 o 
   0  -2  12     1394.35     1395.81     29.70 o 
   1  -2  12      641.33      696.99     18.54 o 
   2  -2  12      500.90      520.51     13.31 o 
   3  -2  12      548.76      528.78     31.97 o 
   4  -2  12       47.78       52.94      9.45 o 
   5  -2  12      130.51      131.99     11.22 o 
   6  -2  12      897.09      887.88     27.99 o 
   7  -2  12      679.87      707.74     34.36 o 
   8  -2  12      184.63      177.58     15.14 o 
  -8  -1  12       16.23       25.29      6.18 o 
  -7  -1  12       24.28       26.62      5.04 o 
  -6  -1  12     1401.83     1367.88     26.93 o 
  -5  -1  12     3623.98     3491.67     77.62 o 
  -4  -1  12     1242.75     1250.16     31.54 o 
  -3  -1  12      143.03      123.19      5.39 o 
  -2  -1  12      576.12      568.15     14.68 o 
  -1  -1  12      796.44      738.72     21.95 o 
   0  -1  12     1092.48     1115.16     26.16 o 
   1  -1  12     1785.89     1876.98     47.72 o 
   2  -1  12      915.51      966.11     21.86 o 
   3  -1  12      986.57     1043.97     31.53 o 
   4  -1  12     1355.43     1388.98     55.36 o 
   5  -1  12      829.56      825.48     31.97 o 
   6  -1  12      602.93      581.68     22.08 o 
   7  -1  12      165.98      173.03     13.73 o 
   8  -1  12        0.48        0.00      5.37 o 
  -9   0  12       20.31       33.17      9.79 o 
  -8   0  12      525.39      504.42     17.42 o 
  -7   0  12     1036.31     1018.42     28.03 o 
  -6   0  12     2026.14     1909.69     55.17 o 
  -5   0  12      810.83      815.52     26.95 o 
  -4   0  12      108.01       90.19      8.94 o 
  -3   0  12     1888.19     1961.72     44.87 o 
  -2   0  12     1197.79     1301.43     45.34 o 
  -1   0  12        1.29        1.91      2.62 o 
   0   0  12      197.86      222.01      9.07 o 
   1   0  12      501.38      517.49     12.09 o 
   2   0  12       26.94       27.91      3.34 o 
   3   0  12      490.62      512.67     18.33 o 
   4   0  12      103.03      104.23     11.60 o 
   5   0  12      650.31      653.32     24.81 o 
   6   0  12      103.14      116.21     17.65 o 
   7   0  12       98.77      101.68     13.60 o 
   8   0  12        0.41        0.00      8.91 o 
   9   0  12       74.53       64.82     12.23 o 
  -9   1  12      214.31      233.89     16.49 o 
  -8   1  12      725.87      705.09     23.45 o 
  -7   1  12      384.52      372.57     14.55 o 
  -6   1  12      381.92      372.53     12.21 o 
  -5   1  12        0.03        0.00      2.07 o 
  -4   1  12      176.37      172.98     10.78 o 
  -3   1  12     1475.79     1432.41     38.37 o 
  -2   1  12      130.18      159.04     10.78 o 
  -1   1  12      112.55      106.90     13.84 o 
   0   1  12      917.37      930.51     27.68 o 
   1   1  12      108.86      121.21      3.70 o 
   2   1  12       83.43       95.88      4.01 o 
   3   1  12     1149.39     1146.11     30.84 o 
   4   1  12      823.98      855.14     25.59 o 
   5   1  12      516.14      494.08     19.23 o 
   6   1  12      116.21      138.15     12.36 o 
   7   1  12      453.88      446.14     20.79 o 
   8   1  12     1901.82     1895.32     52.90 o 
   9   1  12      631.79      653.66     26.90 o 
  -9   2  12     1182.33     1188.55     48.20 o 
  -8   2  12      259.00      259.85     13.19 o 
  -7   2  12       95.96       94.30      7.66 o 
  -6   2  12       61.73       59.43      5.23 o 
  -5   2  12      156.24      156.19      5.79 o 
  -4   2  12      121.33      126.78     10.63 o 
  -3   2  12     1114.50     1084.99     29.53 o 
  -2   2  12      246.03      239.53     12.81 o 
  -1   2  12      549.88      579.84     37.70 o 
   0   2  12      313.94      320.70     21.48 o 
   1   2  12     2013.40     2054.51     69.20 o 
   2   2  12     2362.93     2426.57     42.90 o 
   3   2  12     1388.81     1334.45     34.71 o 
   4   2  12       66.89       64.41     11.11 o 
   5   2  12        9.21        8.57      7.49 o 
   6   2  12       62.59       60.06     10.19 o 
   7   2  12     1568.28     1537.27     42.95 o 
   8   2  12     1663.01     1679.17     47.52 o 
   9   2  12       81.09      114.06     28.63 o 
  -9   3  12      384.30      358.06     17.57 o 
  -8   3  12       52.77       49.71      6.83 o 
  -7   3  12       11.18        7.00      4.13 o 
  -6   3  12      220.96      226.85      9.05 o 
  -5   3  12       25.08       35.60      3.21 o 
  -4   3  12       69.16       68.62      9.45 o 
  -3   3  12     1821.50     1772.17     60.61 o 
  -2   3  12      170.23      155.56     11.30 o 
  -1   3  12        7.32        4.30      8.11 o 
   0   3  12     2165.13     2231.09     75.40 o 
   1   3  12     3114.24     3131.63    100.22 o 
   2   3  12     1686.65     1685.13     71.11 o 
   3   3  12       52.24       56.07      3.52 o 
   4   3  12      449.11      467.87     10.84 o 
   5   3  12      301.61      318.01      9.48 o 
   6   3  12      601.78      593.18     22.29 o 
   7   3  12      536.80      559.06     22.35 o 
   8   3  12      316.49      335.08     12.94 o 
   9   3  12       36.82       39.09      7.33 o 
  -8   4  12      131.96      129.45      9.04 o 
  -7   4  12      308.24      300.70     11.44 o 
  -6   4  12       25.03       32.65      5.93 o 
  -5   4  12      421.92      427.75     12.93 o 
  -4   4  12     1013.95      950.80     52.97 o 
  -3   4  12       71.64       73.80     10.12 o 
  -2   4  12     1177.29     1154.82     38.18 o 
  -1   4  12     4488.87     4444.71     98.37 o 
   0   4  12     3550.80     3739.63    120.26 o 
   1   4  12      195.66      223.82     19.57 o 
   2   4  12       14.37       23.38     10.98 o 
   3   4  12      350.46      327.07     11.66 o 
   4   4  12      427.77      454.87     15.28 o 
   5   4  12      786.46      796.51     16.85 o 
   6   4  12      574.90      575.70     14.56 o 
   7   4  12        2.34        3.53      3.53 o 
   8   4  12      246.61      250.96     10.89 o 
   9   4  12      406.32      433.85     15.30 o 
  -8   5  12     1326.19     1274.56     45.10 o 
  -7   5  12     1123.50     1053.07     28.84 o 
  -6   5  12     1477.21     1444.57     32.12 o 
  -5   5  12      333.92      342.21     10.75 o 
  -4   5  12      459.35      443.30     23.15 o 
  -3   5  12     4842.90     4694.94    169.90 o 
  -2   5  12     2067.06     2042.64     59.42 o 
  -1   5  12     2051.82     2051.91     49.60 o 
   0   5  12      243.24      279.18     31.97 o 
   1   5  12      515.39      532.60     28.63 o 
   2   5  12      513.19      560.28     28.63 o 
   3   5  12      487.85      456.21     23.15 o 
   4   5  12      587.33      578.34     11.87 o 
   5   5  12      319.52      298.74      8.72 o 
   6   5  12       71.73       75.96      5.80 o 
   7   5  12      206.50      203.57     11.31 o 
   8   5  12      393.53      405.78     13.40 o 
   9   5  12      717.62      723.95     20.10 o 
  -8   6  12     1270.15     1191.24     59.65 o 
  -7   6  12      454.50      408.53     14.00 o 
  -6   6  12      117.77      101.30      5.87 o 
  -5   6  12      559.49      552.45     13.43 o 
  -4   6  12       81.29       41.44     36.03 o 
  -3   6  12     1362.06     1350.80     41.52 o 
  -2   6  12       66.32       73.35     10.11 o 
  -1   6  12       10.04        7.16      5.90 o 
   0   6  12       11.76       10.02      9.07 o 
   1   6  12       16.22       25.29     10.98 o 
   2   6  12      224.45      218.57     28.16 o 
   3   6  12     1213.54     1217.91     48.20 o 
   4   6  12      707.15      692.55     19.33 o 
   5   6  12      135.34      135.72      7.61 o 
   6   6  12        8.46        8.68      3.34 o 
   7   6  12       52.35       56.37      6.08 o 
   8   6  12      536.29      557.65     18.02 o 
   9   6  12      480.84      491.12     19.31 o 
  -7   7  12      173.65      169.15      9.18 o 
  -6   7  12       16.38       17.58      5.01 o 
  -5   7  12      449.20      413.60     10.99 o 
  -4   7  12      701.48      668.81     10.02 o 
  -3   7  12     1324.86     1325.99     56.08 o 
  -2   7  12      213.10      206.41     13.49 o 
  -1   7  12      146.81      148.83     11.64 o 
   0   7  12      109.52      115.71     10.78 o 
   1   7  12       39.53       45.34     12.41 o 
   2   7  12      572.03      594.64     31.02 o 
   3   7  12      704.75      736.85     45.81 o 
   4   7  12       10.23       10.09      2.32 o 
   5   7  12      429.76      411.76     12.62 o 
   6   7  12      743.78      711.58     16.52 o 
   7   7  12      716.07      743.69     17.99 o 
   8   7  12      579.43      597.30     16.82 o 
   9   7  12      151.62      153.80      9.93 o 
  -7   8  12      506.96      473.42     35.32 o 
  -6   8  12      599.80      486.87     29.35 o 
  -5   8  12       16.31       14.65      4.77 o 
  -4   8  12       40.51       41.57      2.96 o 
  -3   8  12       61.67       58.32     10.29 o 
  -2   8  12        1.33        2.86      5.74 o 
  -1   8  12      585.06      607.09     21.75 o 
   0   8  12      878.24      900.30     30.48 o 
   1   8  12      520.65      539.76     29.11 o 
   2   8  12      852.46      928.70     40.57 o 
   3   8  12        7.63       10.98     16.70 o 
   4   8  12      990.51     1027.49     44.38 o 
   5   8  12     2033.01     1941.29    125.04 o 
   6   8  12      943.46      945.70     24.23 o 
   7   8  12        6.98       15.40      4.56 o 
   8   8  12       32.38       42.12      6.19 o 
  -6   9  12     1042.91      989.31     48.68 o 
  -5   9  12       96.95      114.54     19.09 o 
  -4   9  12      665.63      569.14     30.30 o 
  -3   9  12       39.87       51.54      2.76 o 
  -2   9  12     1192.72     1184.82     51.54 o 
  -1   9  12      882.07      882.58     27.67 o 
   0   9  12      549.43      560.90     21.04 o 
   1   9  12       32.24       37.08      8.56 o 
   2   9  12        0.32        1.91      8.11 o 
   3   9  12      470.71      490.60     29.59 o 
   4   9  12     4333.41     4613.45    167.51 o 
   5   9  12     1193.45     1131.93     90.20 o 
   6   9  12        0.61        1.87      2.86 o 
   7   9  12      226.07      235.21     11.37 o 
   8   9  12      110.78      113.31      9.52 o 
  -5  10  12        1.84        1.91      9.07 o 
  -4  10  12        0.43        0.48      4.72 o 
  -3  10  12     1188.20     1151.06     40.09 o 
  -2  10  12     2387.68     2285.86     58.89 o 
  -1  10  12      963.96      851.14     28.29 o 
   0  10  12       17.16       16.54      7.74 o 
   1  10  12      924.20      892.51     27.95 o 
   2  10  12      616.25      632.97     22.39 o 
   3  10  12     1348.25     1417.87     56.79 o 
   4  10  12     1559.02     1623.08     75.88 o 
   5  10  12       32.86       29.59     12.41 o 
   6  10  12      242.68      211.69      9.68 o 
   7  10  12      308.96      279.91     26.25 o 
  -4  11  12      755.26      696.40     56.55 o 
  -3  11  12     1136.74     1041.56     41.52 o 
  -2  11  12      519.33      464.65     20.75 o 
  -1  11  12      250.41      275.91     16.19 o 
   0  11  12     1499.75     1389.16     42.33 o 
   1  11  12      119.18      102.75     13.05 o 
   2  11  12      331.60      389.10     20.18 o 
   3  11  12      266.65      301.83     15.82 o 
   4  11  12      143.92      127.42     17.18 o 
   5  11  12       11.89       21.95     11.93 o 
   6  11  12      354.33      364.61     25.29 o 
  -3  12  12      238.77      221.50     18.98 o 
  -2  12  12      102.75       89.43     11.80 o 
  -1  12  12      277.21      260.91     15.51 o 
   0  12  12      170.75      165.51     12.96 o 
   1  12  12       13.15       13.52      7.06 o 
   2  12  12        4.14        2.83      5.37 o 
   3  12  12      179.69      188.82     18.62 o 
   4  12  12       20.55       16.23     10.50 o 
   5  12  12      157.01      174.19     19.57 o 
   0  13  12      426.14      406.27     18.71 o 
   1  13  12      129.97      147.67     14.60 o 
   2  13  12        0.74        0.00      6.20 o 
   3  13  12        3.83        3.04      5.50 o 
  -2  -7  13      481.50      454.01     12.29 o 
  -1  -7  13     1165.39     1190.08     24.66 o 
   0  -7  13     1424.14     1520.03     38.06 o 
  -4  -6  13      182.95      191.58      8.52 o 
  -3  -6  13      115.60      150.79     10.05 o 
  -2  -6  13       13.71       18.41      4.57 o 
  -1  -6  13      116.04      123.14     10.15 o 
   0  -6  13       77.32       72.85      8.89 o 
   1  -6  13        4.18        5.23      7.40 o 
   2  -6  13      516.49      524.99     14.92 o 
   3  -6  13      557.27      576.16     18.26 o 
  -5  -5  13      349.77      333.35     11.19 o 
  -4  -5  13      469.22      428.88     12.57 o 
  -3  -5  13      324.87      331.78      9.99 o 
  -2  -5  13       36.01       36.45      5.89 o 
  -1  -5  13      190.37      182.47      9.38 o 
   0  -5  13       21.76       26.28      5.71 o 
   1  -5  13      511.10      518.87     17.12 o 
   2  -5  13     1004.95     1082.32     27.66 o 
   3  -5  13      416.21      451.46     16.76 o 
   4  -5  13       33.08       33.14      7.67 o 
  -6  -4  13      398.81      386.46     40.09 o 
  -5  -4  13      885.30      857.94     30.07 o 
  -4  -4  13      373.45      390.41     11.00 o 
  -3  -4  13       40.55       52.79      5.73 o 
  -2  -4  13       78.51       74.87      5.48 o 
  -1  -4  13      299.61      293.89     12.96 o 
   0  -4  13       58.15       60.90      6.52 o 
   1  -4  13     2034.68     2182.21     48.76 o 
   2  -4  13     2229.24     2318.69     43.75 o 
   3  -4  13      158.14      166.72     12.02 o 
   4  -4  13       26.97       26.88      7.45 o 
   5  -4  13       38.25       44.86     11.12 o 
  -7  -3  13        7.72        3.34      4.72 o 
  -6  -3  13      378.43      365.20     16.83 o 
  -5  -3  13     1107.26     1120.41     52.97 o 
  -4  -3  13     1089.40     1040.25     24.33 o 
  -3  -3  13       67.69       56.07      5.06 o 
  -2  -3  13       54.03       61.36      5.86 o 
  -1  -3  13      113.94      113.97      6.93 o 
   0  -3  13     1564.62     1563.27     34.86 o 
   1  -3  13     1511.95     1614.68     41.17 o 
   2  -3  13      188.36      208.93      9.41 o 
   3  -3  13      234.63      215.34     14.96 o 
   4  -3  13      570.14      592.77     21.19 o 
   5  -3  13      260.80      231.72    149.85 o 
   6  -3  13      461.96      439.54     19.77 o 
  -7  -2  13       69.70       73.72      8.77 o 
  -6  -2  13     1334.59     1242.91     36.03 o 
  -5  -2  13     1139.52     1073.20     58.94 o 
  -4  -2  13       22.08       19.30      7.66 o 
  -3  -2  13      343.26      332.52     13.30 o 
  -2  -2  13     1071.36     1030.95     37.88 o 
  -1  -2  13      776.21      769.99     19.63 o 
   0  -2  13     1367.19     1380.70     33.80 o 
   1  -2  13       37.70       42.46      6.76 o 
   2  -2  13      988.21     1024.16     21.12 o 
   3  -2  13     1288.46     1289.02     47.72 o 
   4  -2  13      706.62      555.22    174.43 o 
   5  -2  13      179.84      185.70     15.48 o 
   6  -2  13       35.64       39.30     10.53 o 
   7  -2  13       23.83       33.32      9.85 o 
  -8  -1  13      364.44      339.48     13.08 o 
  -7  -1  13      422.37      437.54     14.97 o 
  -6  -1  13      418.65      413.67     17.38 o 
  -5  -1  13      190.11      182.94     12.31 o 
  -4  -1  13     2057.81     1926.91     52.97 o 
  -3  -1  13     1024.38     1061.98     28.51 o 
  -2  -1  13      563.72      549.95     13.57 o 
  -1  -1  13      297.64      297.52      8.92 o 
   0  -1  13      242.90      254.98      9.68 o 
   1  -1  13       45.22       39.05     25.29 o 
   2  -1  13     2478.27     2574.23     52.86 o 
   3  -1  13     1230.78     1270.96     34.53 o 
   4  -1  13       31.42       20.84      7.54 o 
   5  -1  13        9.58       43.20     19.33 o 
   6  -1  13        2.01        3.18      5.96 o 
   7  -1  13        8.76        5.65      6.99 o 
  -8   0  13        4.72        8.94      5.36 o 
  -7   0  13       14.91       10.41      4.52 o 
  -6   0  13        0.16        0.22      4.84 o 
  -5   0  13      563.82      545.76     20.08 o 
  -4   0  13     2989.94     2945.87     68.16 o 
  -3   0  13     1502.51     1546.47     38.64 o 
  -2   0  13      578.69      614.68     29.11 o 
  -1   0  13       46.96       29.33     16.70 o 
   0   0  13       18.73       30.36      2.74 o 
   1   0  13      922.52      922.86     19.64 o 
   2   0  13      704.28      762.85     15.54 o 
   3   0  13        7.97       10.54      6.52 o 
   4   0  13      281.51      291.87     21.27 o 
   5   0  13       12.40       10.33      8.02 o 
   6   0  13      183.87      177.46     15.72 o 
   7   0  13      622.70      655.08     29.20 o 
   8   0  13      920.22      950.24     33.66 o 
  -8   1  13      134.96      160.29     12.57 o 
  -7   1  13      121.66      138.25     10.55 o 
  -6   1  13      542.60      494.27     14.60 o 
  -5   1  13     1129.00     1095.26     44.38 o 
  -4   1  13      867.70      828.16     79.22 o 
  -3   1  13       38.35       46.05     13.50 o 
  -2   1  13     1853.70     1796.91     47.49 o 
  -1   1  13       30.40       38.66     17.66 o 
   0   1  13      447.22      364.32     56.08 o 
   1   1  13      579.85      565.85     11.39 o 
   2   1  13      360.06      350.22     19.81 o 
   3   1  13      575.95      562.27     21.23 o 
   4   1  13      254.86      246.48     14.80 o 
   5   1  13      454.33      458.69     22.91 o 
   6   1  13     1208.95     1207.28     36.56 o 
   7   1  13     1802.11     1838.69     51.42 o 
   8   1  13      191.06      224.36     17.60 o 
  -8   2  13      168.84      177.06     10.43 o 
  -7   2  13      179.23      180.27     11.20 o 
  -6   2  13      606.24      607.00     24.65 o 
  -5   2  13     1800.96     1678.31     44.37 o 
  -4   2  13      111.42      112.37     11.30 o 
  -3   2  13        9.66        9.59      6.57 o 
  -2   2  13      235.81      228.78     15.88 o 
  -1   2  13      898.52      952.57     41.04 o 
   0   2  13     1317.22     1355.35     51.06 o 
   1   2  13     1565.40     1593.50     58.70 o 
   2   2  13      879.62      809.48     38.22 o 
   3   2  13      492.59      535.36     20.58 o 
   4   2  13     1740.09     1892.43     67.77 o 
   5   2  13     1478.29     1504.66     58.46 o 
   6   2  13      456.01      459.58     29.96 o 
   7   2  13      306.66      352.06     21.80 o 
   8   2  13      317.25      321.00     28.60 o 
  -8   3  13      460.92      443.53     21.00 o 
  -7   3  13      337.70      322.19     14.21 o 
  -6   3  13      441.46      454.33     12.76 o 
  -5   3  13      374.97      335.69     26.73 o 
  -4   3  13       25.74       18.82      7.92 o 
  -3   3  13      324.07      312.58     16.03 o 
  -2   3  13     1132.62     1147.77     35.78 o 
  -1   3  13     1154.69     1133.44     57.27 o 
   0   3  13      134.41      131.24     25.77 o 
   1   3  13       72.77       80.65     14.79 o 
   2   3  13      304.70      315.93     23.38 o 
   3   3  13     1912.56     1928.27     31.79 o 
   4   3  13      239.21      276.00      7.54 o 
   5   3  13      358.08      346.82     10.68 o 
   6   3  13      170.33      169.31      8.12 o 
   7   3  13      192.31      194.04      9.47 o 
   8   3  13      514.60      581.64     17.68 o 
  -8   4  13      449.93      467.22     48.20 o 
  -7   4  13       21.30       28.16     21.48 o 
  -6   4  13       11.40        4.91      3.82 o 
  -5   4  13       45.62       47.14      5.09 o 
  -4   4  13      444.76      428.99     22.69 o 
  -3   4  13     3380.42     3328.12    104.75 o 
  -2   4  13      473.76      498.26     20.75 o 
  -1   4  13       18.73       26.78      8.42 o 
   0   4  13      157.24      162.26     19.09 o 
   1   4  13     1344.28     1403.08     55.36 o 
   2   4  13     1335.91     1424.55     54.88 o 
   3   4  13     1217.07     1228.41     61.09 o 
   4   4  13       64.27       60.97      5.09 o 
   5   4  13     1304.65     1308.35     26.26 o 
   6   4  13      909.54      888.97     19.78 o 
   7   4  13      300.56      300.53     10.88 o 
   8   4  13      653.55      682.58     19.06 o 
  -7   5  13      164.86      147.47     21.48 o 
  -6   5  13       90.06       90.20     18.14 o 
  -5   5  13      726.36      657.50     44.14 o 
  -4   5  13      608.79      615.63     26.99 o 
  -3   5  13      746.75      765.89     32.21 o 
  -2   5  13      389.08      413.10     18.71 o 
  -1   5  13      739.51      742.42     28.87 o 
   0   5  13     2347.63     2363.28     83.99 o 
   1   5  13     2095.82     2227.27     80.65 o 
   2   5  13      402.76      432.38     26.73 o 
   3   5  13       54.23       52.97     13.84 o 
   4   5  13       80.67       86.62      4.01 o 
   5   5  13      167.86      171.16      6.53 o 
   6   5  13       13.33       16.41      5.21 o 
   7   5  13      355.41      369.87     12.44 o 
   8   5  13      383.49      369.89     16.37 o 
  -7   6  13      694.97      694.38     41.04 o 
  -6   6  13      950.56      905.32     44.86 o 
  -5   6  13      837.20      809.39     40.57 o 
  -4   6  13       40.96       45.33     10.29 o 
  -3   6  13       85.20       87.68     11.47 o 
  -2   6  13      573.35      545.46     23.86 o 
  -1   6  13      913.29      916.03     28.84 o 
   0   6  13      165.59      187.55     19.57 o 
   1   6  13      119.04      123.13     17.18 o 
   2   6  13      423.19      450.99     28.63 o 
   3   6  13      227.05      217.62     20.52 o 
   4   6  13      833.28      810.66     32.45 o 
   5   6  13      294.70      271.03      7.93 o 
   6   6  13      113.46      111.13      7.77 o 
   7   6  13      709.64      763.76     21.57 o 
   8   6  13       59.63       64.49      6.96 o 
  -7   7  13      779.81      806.05     46.29 o 
  -6   7  13       28.02       26.73     14.79 o 
  -5   7  13       95.89      106.90     18.61 o 
  -4   7  13       24.04       27.91      9.61 o 
  -3   7  13      200.90      184.95     14.51 o 
  -2   7  13      915.18      907.16     32.55 o 
  -1   7  13      519.18      537.36     23.84 o 
   0   7  13      188.80      178.65     15.39 o 
   1   7  13      210.66      222.87     31.02 o 
   2   7  13        0.34        9.54     10.50 o 
   3   7  13      961.57     1006.97     45.34 o 
   4   7  13      668.61      713.95     36.27 o 
   5   7  13      326.70      335.06      9.10 o 
   6   7  13      269.71      254.47      8.86 o 
   7   7  13      197.76      178.45      8.63 o 
   8   7  13      518.18      546.39     19.76 o 
  -6   8  13       52.94       43.43     26.73 o 
  -5   8  13        0.91        0.00     10.50 o 
  -4   8  13      105.33       92.51     14.73 o 
  -3   8  13     1813.96     1651.10     96.88 o 
  -2   8  13     1118.64     1103.26     42.85 o 
  -1   8  13      247.55      230.03     17.98 o 
   0   8  13       33.28       29.00     10.59 o 
   1   8  13      173.68      183.74     20.04 o 
   2   8  13      179.53      228.60     32.45 o 
   3   8  13     1713.75     1890.34     72.54 o 
   4   8  13     1404.88     1442.21     57.75 o 
   5   8  13      282.43      261.44     30.54 o 
   6   8  13      213.90      226.30     16.29 o 
   7   8  13      723.15      751.25     20.16 o 
  -5   9  13      411.14      372.25     29.59 o 
  -4   9  13      201.50      177.66     14.84 o 
  -3   9  13     1097.98     1023.76     33.40 o 
  -2   9  13      183.60      206.53     17.99 o 
  -1   9  13       29.40       32.72      9.43 o 
   0   9  13      739.23      777.85     29.83 o 
   1   9  13      656.55      690.86     25.10 o 
   2   9  13      594.70      589.87     33.41 o 
   3   9  13     1509.70     1563.91     77.31 o 
   4   9  13       29.37       37.70     14.79 o 
   5   9  13      906.48      920.59     44.38 o 
   6   9  13     1013.27      968.58     84.47 o 
   7   9  13      249.91      237.59      9.64 o 
  -4  10  13      516.67      433.42     25.07 o 
  -3  10  13       80.66       92.27     15.09 o 
  -2  10  13      202.81      183.11     22.94 o 
  -1  10  13     1200.67     1214.29     37.28 o 
   0  10  13     1118.79     1109.32     34.53 o 
   1  10  13      569.34      596.87     23.41 o 
   2  10  13       95.03       97.43     11.95 o 
   3  10  13      220.26      216.67     33.88 o 
   4  10  13      749.78      754.51     39.61 o 
   5  10  13     1005.99     1053.26     48.20 o 
   6  10  13      126.68       99.27     17.66 o 
  -3  11  13       63.69       52.39     11.30 o 
  -2  11  13      520.00      523.31     30.07 o 
  -1  11  13      803.84      791.05     31.72 o 
   0  11  13      218.16      223.93     15.33 o 
   1  11  13       70.53       63.56     10.26 o 
   2  11  13        1.28        3.42      9.58 o 
   3  11  13      532.36      521.67     24.54 o 
   4  11  13      621.83      653.82     36.75 o 
   5  11  13      544.84      595.59     35.32 o 
  -1  12  13       13.74       27.17     10.31 o 
   0  12  13        1.01        2.03      7.00 o 
   1  12  13      187.31      193.91     16.33 o 
   2  12  13       66.06       42.65     11.05 o 
   3  12  13        0.69        2.97      6.05 o 
  -3  -5  14       65.01       54.75      5.39 o 
  -2  -5  14      103.01      106.41      6.65 o 
  -1  -5  14        5.52        8.59      5.12 o 
   0  -5  14       41.17       47.80      7.68 o 
   1  -5  14      553.44      613.50     21.72 o 
   2  -5  14       79.22       87.54      9.06 o 
  -4  -4  14       11.64       16.31      4.27 o 
  -3  -4  14      227.97      224.83      8.42 o 
  -2  -4  14      159.39      149.30      9.20 o 
  -1  -4  14      459.15      481.54     16.52 o 
   0  -4  14      619.50      678.49     24.15 o 
   1  -4  14       77.80       92.47      8.72 o 
   2  -4  14      485.45      517.15     19.71 o 
   3  -4  14      763.69      798.09     21.42 o 
   4  -4  14      585.19      589.08     22.63 o 
  -5  -3  14        0.29        1.82      4.55 o 
  -4  -3  14      793.29      751.39     22.33 o 
  -3  -3  14     1633.30     1573.78     50.88 o 
  -2  -3  14      542.07      511.49     17.91 o 
  -1  -3  14      207.09      225.74     11.34 o 
   0  -3  14       24.68       20.67      4.65 o 
   1  -3  14      379.51      444.67     14.83 o 
   2  -3  14     2037.54     2144.18     51.79 o 
   3  -3  14     2413.12     2467.39     49.03 o 
   4  -3  14      677.78      688.34     25.00 o 
   5  -3  14        3.85        0.00      6.44 o 
  -6  -2  14       25.93       30.36      9.25 o 
  -5  -2  14     1009.41      969.35     43.91 o 
  -4  -2  14     2522.93     2432.49     58.38 o 
  -3  -2  14     1455.77     1382.40     36.03 o 
  -2  -2  14       26.84       27.14      3.65 o 
  -1  -2  14       76.09       75.91      9.31 o 
   0  -2  14       87.24      110.63      8.30 o 
   1  -2  14     1282.66     1376.19     33.24 o 
   2  -2  14      909.03      962.25     24.35 o 
   3  -2  14      116.08      118.90      7.10 o 
   4  -2  14      234.13      182.13    121.22 o 
   5  -2  14      246.62      269.68     15.69 o 
   6  -2  14       12.20        7.38     11.34 o 
  -6  -1  14      766.60      763.95     25.31 o 
  -5  -1  14     1203.68     1209.24     37.25 o 
  -4  -1  14      710.15      682.96     28.87 o 
  -3  -1  14       22.77       31.42      9.45 o 
  -2  -1  14       59.29       74.62      6.71 o 
  -1  -1  14       27.16       29.16      3.18 o 
   0  -1  14      285.59      265.19      9.94 o 
   1  -1  14      608.40      571.99    284.91 o 
   2  -1  14      247.53      246.84    139.11 o 
   3  -1  14       87.53       99.96      6.46 o 
   4  -1  14     1101.41     1069.05     32.75 o 
   5  -1  14      132.57      149.38     12.83 o 
   6  -1  14       34.31       31.65      9.63 o 
  -7   0  14      675.88      642.36     32.21 o 
  -6   0  14      490.59      497.95     22.91 o 
  -5   0  14      187.69      181.29     12.99 o 
  -4   0  14       63.72       61.71      9.61 o 
  -3   0  14     1003.63      985.71     40.09 o 
  -2   0  14     1047.48     1129.62     44.38 o 
  -1   0  14       68.51       58.25     30.54 o 
   0   0  14      226.64      212.66     18.14 o 
   1   0  14       93.26      108.66      6.41 o 
   2   0  14       52.51       58.93      6.38 o 
   3   0  14     1393.17     1465.25     29.27 o 
   4   0  14      677.55      690.21     27.80 o 
   5   0  14       39.14       49.05     11.01 o 
   6   0  14      134.53      153.64     14.20 o 
   7   0  14       47.67       53.57     11.34 o 
  -7   1  14        5.07        1.34      5.03 o 
  -6   1  14        0.46        1.84      4.58 o 
  -5   1  14        0.23        1.01      5.37 o 
  -4   1  14       31.42       21.35     15.27 o 
  -3   1  14      381.03      392.62     17.54 o 
  -2   1  14      900.57      916.05     28.16 o 
  -1   1  14       95.83      111.67     15.27 o 
   0   1  14       30.00       33.41     11.45 o 
   1   1  14       12.51       13.43      1.67 o 
   2   1  14      179.80      195.68      7.14 o 
   3   1  14     1288.52     1317.48     25.06 o 
   4   1  14      518.42      553.72     22.83 o 
   5   1  14       64.76       62.02     13.64 o 
   6   1  14       15.85       20.72      9.04 o 
   7   1  14        2.88        6.83      8.14 o 
  -7   2  14        2.43        2.62      6.41 o 
  -6   2  14       11.28        8.31      7.25 o 
  -5   2  14        0.70        0.00      5.90 o 
  -4   2  14      283.15      261.12     15.52 o 
  -3   2  14     1057.44     1025.82     31.26 o 
  -2   2  14     1065.06     1115.38     41.49 o 
  -1   2  14       43.32       35.32     13.84 o 
   0   2  14      341.96      324.52     23.86 o 
   1   2  14       27.51       24.82     19.09 o 
   2   2  14     1099.46     1191.18     63.47 o 
   3   2  14     3720.55     3702.12     63.26 o 
   4   2  14      621.09      674.03     36.37 o 
   5   2  14      458.69      490.03     25.87 o 
   6   2  14     1026.09     1014.59     37.41 o 
   7   2  14      266.69      268.53     20.80 o 
  -7   3  14        0.11        0.00      5.40 o 
  -6   3  14      155.62      156.02     13.66 o 
  -5   3  14      826.55      764.85     27.68 o 
  -4   3  14     1913.75     1787.26     80.18 o 
  -3   3  14     2864.56     2778.74     68.50 o 
  -2   3  14      131.58      136.34     13.49 o 
  -1   3  14     1771.44     1872.13     49.43 o 
   0   3  14      640.60      657.63     34.36 o 
   1   3  14      490.34      490.12     29.59 o 
   2   3  14      969.88      993.61     44.86 o 
   3   3  14      251.06      231.94     23.38 o 
   4   3  14      909.91      923.91     26.66 o 
   5   3  14     1843.38     1901.39     36.00 o 
   6   3  14     1073.41     1122.46     25.90 o 
   7   3  14      129.11      162.10      8.95 o 
  -7   4  14      227.61      249.12     25.29 o 
  -6   4  14      236.08      239.05     16.53 o 
  -5   4  14      158.41      140.11     16.12 o 
  -4   4  14      269.46      261.85     16.36 o 
  -3   4  14       13.09       11.21      8.26 o 
  -2   4  14     2809.76     2840.51     73.49 o 
  -1   4  14     1888.15     1910.97     50.28 o 
   0   4  14      725.77      734.95     37.22 o 
   1   4  14      100.18      103.08     17.18 o 
   2   4  14       30.41       24.34     12.89 o 
   3   4  14       21.08       21.48     12.89 o 
   4   4  14      392.89      390.01     10.55 o 
   5   4  14      309.41      317.19      9.46 o 
   6   4  14        0.44        1.21      2.59 o 
   7   4  14        2.59        2.16      3.31 o 
  -6   5  14       89.40       93.38     19.33 o 
  -5   5  14      272.87      248.22     19.95 o 
  -4   5  14       40.46       42.08     12.43 o 
  -3   5  14     1821.82     1664.97     46.57 o 
  -2   5  14     2575.36     2621.51     70.90 o 
  -1   5  14      379.86      379.36     19.54 o 
   0   5  14        4.30        3.34      9.54 o 
   1   5  14       83.10       73.49     16.70 o 
   2   5  14        0.40        1.91      8.59 o 
   3   5  14     1041.13     1037.04     46.29 o 
   4   5  14      983.15     1034.65     60.61 o 
   5   5  14       73.14       76.12      4.11 o 
   6   5  14      296.85      281.60     11.70 o 
   7   5  14       53.66       50.75      7.76 o 
  -6   6  14      367.78      308.66    110.24 o 
  -5   6  14     1364.49     1203.10     68.48 o 
  -4   6  14      167.86      173.98     15.01 o 
  -3   6  14      334.82      335.28     21.80 o 
  -2   6  14      562.11      589.90     23.95 o 
  -1   6  14       29.95       43.71     10.44 o 
   0   6  14      223.83      249.21     16.01 o 
   1   6  14      143.92      147.47     20.04 o 
   2   6  14       68.60       72.54     17.18 o 
   3   6  14      919.87      892.43     43.91 o 
   4   6  14       48.21       73.02     16.70 o 
   5   6  14        5.59        9.25      8.08 o 
   6   6  14      261.98      268.87     18.14 o 
   7   6  14      233.89      215.74     17.26 o 
  -6   7  14      582.73      467.70    286.34 o 
  -5   7  14      179.02      184.48     16.20 o 
  -4   7  14       94.70       81.32     12.47 o 
  -3   7  14      638.33      599.26     24.80 o 
  -2   7  14      492.66      477.80     24.34 o 
  -1   7  14        5.87        9.01      7.74 o 
   0   7  14      117.41      130.49     13.30 o 
   1   7  14      464.32      429.51     30.54 o 
   2   7  14      797.73      835.17     42.47 o 
   3   7  14      625.98      690.56     38.18 o 
   4   7  14       30.59       42.47     14.79 o 
   5   7  14      632.14      700.58     40.09 o 
   6   7  14      930.51     1000.62     34.56 o 
   7   7  14      343.44      365.47     24.64 o 
  -5   8  14      207.77      192.81     16.86 o 
  -4   8  14      328.65      299.95     27.16 o 
  -3   8  14      279.93      270.08     21.10 o 
  -2   8  14      132.48      112.49     24.58 o 
  -1   8  14      833.98      800.76     33.13 o 
   0   8  14     1712.21     1738.04     52.52 o 
   1   8  14      355.67      382.27     19.90 o 
   2   8  14      188.44      189.46     22.43 o 
   3   8  14        8.69       19.57     13.36 o 
   4   8  14      226.31      237.19     23.86 o 
   5   8  14     1497.29     1668.42     70.15 o 
   6   8  14      711.17      761.67     42.95 o 
  -4   9  14        0.18        0.00      7.66 o 
  -3   9  14       51.28       57.65     11.98 o 
  -2   9  14      672.74      653.76     39.13 o 
  -1   9  14     1874.77     1810.95     51.28 o 
   0   9  14      715.75      757.63     28.63 o 
   1   9  14      733.37      707.57     26.94 o 
   2   9  14      404.70      462.92     31.97 o 
   3   9  14      266.39      282.05     26.25 o 
   4   9  14     1028.58     1048.01     51.54 o 
   5   9  14     1006.51     1093.35     52.50 o 
   6   9  14       34.77       36.75     15.75 o 
  -3  10  14      242.89      216.51     16.70 o 
  -2  10  14      684.14      617.94     30.02 o 
  -1  10  14      309.50      307.36     22.15 o 
   0  10  14       14.63       12.41      8.56 o 
   1  10  14      503.20      533.48     23.70 o 
   2  10  14     1259.83     1293.68     39.94 o 
   3  10  14      558.29      572.68     36.27 o 
   4  10  14      362.39      388.95     30.07 o 
   5  10  14       68.76      100.70     18.14 o 
  -1  11  14        0.78        2.11      6.39 o 
   0  11  14      412.78      375.82     20.55 o 
   1  11  14      828.88      816.60     29.60 o 
   2  11  14      316.10      320.48     21.90 o 
   3  11  14      118.70      134.04     13.64 o 
  -1  -4  15      104.79      101.01      7.66 o 
   0  -4  15      276.39      250.01     11.39 o 
   1  -4  15      694.97      726.41     21.90 o 
  -3  -3  15       46.80       50.15      6.39 o 
  -2  -3  15       86.77       95.31      6.42 o 
  -1  -3  15      839.29      842.85     24.08 o 
   0  -3  15     1100.78     1135.61     28.24 o 
   1  -3  15      724.66      838.97     23.11 o 
   2  -3  15       67.46       79.45     10.32 o 
   3  -3  15      101.59      114.45      8.00 o 
  -4  -2  15      146.78      145.92     11.98 o 
  -3  -2  15      464.41      466.18     21.89 o 
  -2  -2  15     1406.27     1370.36     57.77 o 
  -1  -2  15      630.12      593.94     24.58 o 
   0  -2  15       34.84       29.54      6.07 o 
   1  -2  15       96.08      110.91      9.17 o 
   2  -2  15      275.55      313.06     12.03 o 
   3  -2  15      873.24      970.17     22.14 o 
   4  -2  15      685.79      664.31     44.86 o 
  -5  -1  15       54.57       27.82     23.62 o 
  -4  -1  15      669.85      576.04     22.09 o 
  -3  -1  15     2184.33     2215.53     55.85 o 
  -2  -1  15      573.56      619.91     27.44 o 
  -1  -1  15       19.45       15.27     16.23 o 
   0  -1  15      282.15      277.75     30.54 o 
   1  -1  15      123.30      111.81      8.11 o 
   2  -1  15      427.84      419.12    231.46 o 
   3  -1  15      736.20      767.21     18.21 o 
   4  -1  15      137.50      134.73     16.04 o 
   5  -1  15        0.06        3.25      6.65 o 
  -5   0  15      262.62      252.03     15.51 o 
  -4   0  15      433.17      429.10     19.05 o 
  -3   0  15     1276.32     1353.12     38.29 o 
  -2   0  15      269.97      288.17     17.27 o 
  -1   0  15       49.84        0.00      4.77 o 
   0   0  15      100.43      108.33     14.32 o 
   1   0  15       19.14       18.14     10.98 o 
   2   0  15      308.12      331.68     25.77 o 
   3   0  15      711.06      739.75     16.83 o 
   4   0  15        6.83       13.92      8.42 o 
   5   0  15       33.74       38.92     11.77 o 
  -5   1  15       70.33       42.64     36.51 o 
  -4   1  15      241.16      179.78    119.07 o 
  -3   1  15      918.44      875.72     28.51 o 
  -2   1  15        1.00        2.92      7.37 o 
  -1   1  15      953.25      963.54     43.91 o 
   0   1  15       31.87       26.73     12.41 o 
   1   1  15      284.36      294.93     23.86 o 
   2   1  15      223.79      251.98     23.38 o 
   3   1  15       86.73       86.38     18.14 o 
   4   1  15      244.60      235.78     17.17 o 
   5   1  15      723.89      786.28     29.55 o 
   6   1  15      170.02      194.99     19.72 o 
  -6   2  15      624.22      551.16     23.79 o 
  -5   2  15      277.20      280.07     17.21 o 
  -4   2  15      300.64      325.38     17.88 o 
  -3   2  15        0.92        0.00      5.56 o 
  -2   2  15      519.98      555.46     22.92 o 
  -1   2  15      305.39      318.10     17.21 o 
   0   2  15       45.07       53.45     14.32 o 
   1   2  15      474.56      459.58     30.07 o 
   2   2  15      118.18      141.26     20.04 o 
   3   2  15      337.35      341.70     31.02 o 
   4   2  15     4114.13     4325.22    107.79 o 
   5   2  15     2890.60     3067.75     80.41 o 
   6   2  15        0.94        0.00      6.36 o 
  -6   3  15      383.84      354.67     20.25 o 
  -5   3  15       60.23       53.93     11.14 o 
  -4   3  15        0.15        0.00      5.90 o 
  -3   3  15     1203.26     1153.03     45.58 o 
  -2   3  15     2176.17     2238.25     59.06 o 
  -1   3  15      851.79      865.79     34.06 o 
   0   3  15       58.90       56.31     15.75 o 
   1   3  15       29.88       31.02     13.84 o 
   2   3  15       27.48       31.97     13.84 o 
   3   3  15     1561.50     1640.74     67.77 o 
   4   3  15     1501.24     1685.56     50.04 o 
   5   3  15       82.08       96.46     14.61 o 
   6   3  15      367.07      388.62     22.15 o 
  -5   4  15       22.96       26.96     10.12 o 
  -4   4  15      895.61      825.18     30.20 o 
  -3   4  15     1507.24     1441.87     47.01 o 
  -2   4  15      416.07      408.40     21.04 o 
  -1   4  15        4.92       12.62      8.75 o 
   0   4  15      616.22      609.43     36.75 o 
   1   4  15     1144.48     1132.48     51.06 o 
   2   4  15      162.77      188.99     22.43 o 
   3   4  15      236.29      241.96     24.34 o 
   4   4  15        4.79        5.25     11.93 o 
   5   4  15       76.21       97.90     13.93 o 
   6   4  15      544.77      570.67     31.50 o 
  -5   5  15      652.63      625.00     63.95 o 
  -4   5  15      295.30      313.79     27.50 o 
  -3   5  15       73.62       77.47     14.73 o 
  -2   5  15      202.14      166.38     18.61 o 
  -1   5  15      965.26      994.28     37.61 o 
   0   5  15      973.43      980.25     47.25 o 
   1   5  15      635.17      655.25     38.18 o 
   2   5  15       30.77       37.22     15.27 o 
   3   5  15        3.41        3.34     10.02 o 
   4   5  15        5.29        0.95      8.59 o 
   5   5  15      227.05      269.70     18.62 o 
   6   5  15      504.36      540.40     29.03 o 
  -5   6  15      393.22      380.00     21.93 o 
  -4   6  15        2.99        5.28      8.26 o 
  -3   6  15       61.55       56.34     11.64 o 
  -2   6  15      114.38      106.11     13.64 o 
  -1   6  15     1418.10     1424.06     43.35 o 
   0   6  15      772.83      818.54     34.16 o 
   1   6  15       91.00       98.31     19.57 o 
   2   6  15        8.79        6.68     11.93 o 
   3   6  15       37.68       39.13     15.27 o 
   4   6  15      120.74      146.99     21.00 o 
   5   6  15     1231.94     1336.27     61.09 o 
   6   6  15      635.84      622.70     27.95 o 
  -4   7  15      580.93      518.18     34.36 o 
  -3   7  15        8.91       12.82      8.94 o 
  -2   7  15       20.54       22.49      9.95 o 
  -1   7  15     1051.44     1053.01     39.84 o 
   0   7  15     1082.06     1110.15     36.71 o 
   1   7  15       62.42       63.47     18.14 o 
   2   7  15        1.17        0.48      8.11 o 
   3   7  15       51.16       50.59     16.23 o 
   4   7  15      438.58      513.51     34.36 o 
   5   7  15     1170.27     1227.45     58.70 o 
   6   7  15        4.55        5.00      8.56 o 
  -3   8  15      271.87      214.41     20.84 o 
  -2   8  15      679.55      662.95     37.78 o 
  -1   8  15      725.93      736.74     33.13 o 
   0   8  15        3.75        0.60      5.90 o 
   1   8  15     1356.78     1362.80     42.95 o 
   2   8  15      462.90      502.05     35.79 o 
   3   8  15      681.56      678.15     41.04 o 
   4   8  15      429.82      462.44     33.41 o 
   5   8  15       82.55       85.43     21.00 o 
  -2   9  15      304.27      296.26     23.11 o 
  -1   9  15        1.43        0.40      5.56 o 
   0   9  15      900.17      918.37     34.38 o 
   1   9  15     2436.46     2559.62     69.70 o 
   2   9  15       95.46      124.08     22.43 o 
   3   9  15       13.49       10.50     13.36 o 
   4   9  15       12.50        6.68     11.93 o 
  -1  10  15      644.63      629.96     31.86 o 
   0  10  15     1110.29     1074.01     37.72 o 
   1  10  15      718.03      716.62     29.46 o 
   2  10  15        0.32        0.00      7.40 o 
  -1  -2  16      568.86      590.50     30.54 o 
   0  -2  16      618.63      621.36     46.29 o 
  -2  -1  16      261.32      279.57     16.36 o 
  -1  -1  16      495.93      547.69     22.10 o 
   0  -1  16       81.88       74.93     15.75 o 
   1  -1  16       48.74       76.84     15.27 o 
   2  -1  16       47.49        0.00      9.54 o 
  -3   0  16        3.41        2.44      6.24 o 
  -2   0  16      628.06      626.11     27.24 o 
  -1   0  16      874.36      985.02     45.34 o 
   0   0  16       40.45       12.41      9.54 o 
   1   0  16        4.37       11.45     10.98 o 
   2   0  16        1.72        3.34      9.54 o 
   3   0  16       13.58        3.82     10.98 o 
  -4   1  16       34.21        9.75      8.59 o 
  -3   1  16       65.82       82.62     15.27 o 
  -2   1  16     1030.48     1052.52     38.42 o 
  -1   1  16      429.25      493.63     21.93 o 
   0   1  16       39.20       69.68     15.75 o 
   1   1  16      146.90      188.51     31.02 o 
   2   1  16      514.40      499.67     45.34 o 
   3   1  16      962.95      994.09     49.63 o 
   4   1  16     1212.71     1342.36     42.52 o 
  -4   2  16      360.87      352.72     23.38 o 
  -3   2  16      753.19      747.70     44.38 o 
  -2   2  16      432.97      482.49     31.02 o 
  -1   2  16      150.81      151.77     14.34 o 
   0   2  16      178.31      203.30     22.91 o 
   1   2  16      687.24      718.24     40.09 o 
   2   2  16      489.22      486.78     33.88 o 
   3   2  16      496.00      507.30     36.27 o 
   4   2  16      321.73      269.20    177.29 o 
  -4   3  16     1341.46     1184.30     47.96 o 
  -3   3  16      387.90      376.27     21.23 o 
  -2   3  16       40.68       57.84     11.95 o 
  -1   3  16      326.75      360.47     20.55 o 
   0   3  16     1187.04     1222.21     55.84 o 
   1   3  16      451.85      455.28     32.93 o 
   2   3  16      328.84      358.41     42.47 o 
   3   3  16      313.26      304.95     42.00 o 
   4   3  16      349.88      348.38     49.16 o 
   5   3  16     1804.09     1906.85     57.32 o 
  -4   4  16        3.25        5.49      8.26 o 
  -3   4  16      126.74      101.39     14.16 o 
  -2   4  16      390.65      385.80     21.86 o 
  -1   4  16     2071.56     2186.40     64.89 o 
   0   4  16      630.90      646.66     41.52 o 
   1   4  16        2.22        0.00      6.68 o 
   2   4  16      310.10      333.11     29.11 o 
   3   4  16      173.40      186.60     23.86 o 
   4   4  16       96.18      108.33     21.48 o 
   5   4  16      223.08      267.54     20.17 o 
  -3   5  16       66.93       65.79     15.36 o 
  -2   5  16      922.84      911.48     43.65 o 
  -1   5  16      370.02      385.62     22.20 o 
   0   5  16       51.68       51.93     12.29 o 
   1   5  16      168.42      188.51     23.86 o 
   2   5  16      183.25      222.39     24.82 o 
   3   5  16        1.47        0.95      9.54 o 
   4   5  16      236.58      294.46     29.11 o 
  -3   6  16      473.99      464.13     27.27 o 
  -2   6  16      696.33      683.60     29.00 o 
  -1   6  16       41.99       51.19     12.43 o 
   0   6  16       92.29       90.42     14.13 o 
   1   6  16      334.84      344.57     30.54 o 
   2   6  16        4.69       13.84     14.32 o 
   3   6  16      174.29      134.10     22.91 o 
   4   6  16      421.72      468.17     51.06 o 
  -2   7  16      191.68      175.22     17.20 o 
  -1   7  16       32.12       45.43     12.62 o 
   0   7  16      798.22      799.76     32.01 o 
   1   7  16      658.89      645.23     57.27 o 
   2   7  16      109.47      145.08     35.79 o 
   3   7  16      298.71      255.80     27.68 o 
   4   7  16       24.31       26.73     16.23 o 
  -1   8  16      539.30      525.01     26.07 o 
   0   8  16     1037.67     1059.82     42.33 o 
   1   8  16      533.09      540.89     30.26 o 
   2   8  16      146.55      165.60     25.29 o 
   3   8  16        0.25        0.00     10.02 o 
   0   2  17      451.56      465.78     48.20 o 
   1   2  17       31.48       43.43     27.20 o 
  -1   3  17     1327.98     1381.97     44.35 o 
   0   3  17      158.36      143.65     23.86 o 
   1   3  17      517.62      532.12     38.66 o 
  -1   4  17       48.57       44.82     15.71 o 
   0   4  17      427.61      452.49     24.42 o 
   1   4  17     1223.72     1239.86     61.56 o 
   0   5  17      351.33      361.24     25.65 o 
   1   5  17      240.34      249.60     29.11 o 
                                                 
